# Supplementary material for: Physical Mapping Integrated with Syntenic Analysis to Characterize the Gene Space of the Long Arm of Wheat Chromosome 1A
Source: PLoS One. 2013 Apr 16;8(4):e59542. doi: 10.1371/journal.pone.0059542 (PMC3628912; doi:10.1371/journal.pone.0059542)
Supplement: Table S1 — Primer sequence and mapping details of all new COS and ISBP markers designed and tested during the course of this study (XLS). (XLS) [file pone.0059542.s003.xls]

## Sheet: COS
Physical Mapping Integrated with Syntenic Analysis to Characterize the Gene Space of the Long Arm of Wheat Chromosome 1A
Stuart J. Lucas, Bala Anı Akpınar, Melda Kantar, Zohar Weinstein, Fatma Aydınoğlu, Jan Šafář, Hana Šimková, Zeev Frenkel, Abraham Korol, Irena Jurman, Federica Cattonaro, Sonia Vautrin, Arnaud Bellec, Hélène Bergès, Jaroslav Doležel, Hikmet Budak
COS markers with IDs beginning GPI:C were previously described in Quraishi et al. (2009) Funct Integr Genomics 9: 473-484
Design of COS markers with IDs beginning 1L_COS will be described in a study of COS markers for all wheat chromosomes (Salse et al., 2013, under revision)
COS marker ID	F primer sequence	R primer sequence	Mapped	Deletion bin	BAC clones matched
GPI:C:726308	GTTCAGATAAGCTCATGGCG	AACTGCTTAAACACAGGGAGC	P	1AL1/1AL3_0.17-1.00	TaaCsp1ALhB_0161P05, TaaCsp1ALhB_0229E02
GPI:C:728006	CACTTTGCTGTCATGCTTCC	CTTCCATTTTGCCATAGAACG	P	1AL1_0.17-0.61	TaaCsp1ALhB_0170N05
GPI:C:730297	ATGTACACCTGCGCCACC	TCTGTGCGGAGTAGTAGCCC	P	1AL1_0.17-0.61	TaaCsp1ALhA_0115G14, TaaCsp1ALhB_0158H15
GPI:C:730479	CAATGTGGTGGAATCCCG	TCTCGTTCTTTGTCGACGG	P	1AL1_0.17-0.61	TaaCsp1ALhB_0157L07
GPI:C:735013	TCTGCTTCAAATTGCTGTGC	ATCGTCCATTTATGCGCC	P	1AL3_0.61-1.00	TaaCsp1ALhB_0224G09
GPI:C:735941	CCTCTGGGTAGATCTCTCGC	GGCAGGTTGAAGCAGCTC	P	1AL1_0.17-0.61	TaaCsp1ALhB_0145M18
GPI:C:738312	GAACTGTGTTCCAGCAGGGT	AGGTGTTCATCTTTTTCTTCTTCC	x
GPI:C:738964	GCCTGCATCAGTTGCTCC	TTGACAAGGATAGGCGTCG	P	1AL3_0.61-1.00	TaaCsp1ALhA_0128H14
GPI:C:739290	AGATCCTAGCATCCTGCGG	CATGACCAGCAACTAACATTGAC	P	1AL1_0.17-0.61	TaaCsp1ALhB_0230H14
GPI:C:743018	TCATGCTGCTCTGGGTGC	GATGCCCATCTTCCTGCC	x
GPI:C:744533	AGCTGGCCAGATCATTGTG	CGAACCAGTCCCAACGAC	P	1AL1_0.17-0.61	TaaCsp1ALhA_0085G03
GPI:C:744678	CACGGGTCTATTGAGGGC	GGGTTCCTTGAACATGCG	P	1AL1_0.17-0.61	TaaCsp1ALhA_0030K17
GPI:C:745239	GGTGAAACATGGGAAAGGG	TTTCCCAGTTCTGCTGGC	P	1AL1_0.17-0.61	TaaCsp1ALhB_0217B04
GPI:C:745326	GGCACTTACACTGTGCTCCC	TCGAAGTAAAAGACCAGCAGC	x
GPI:C:745960	GGCTATGGAGAAGGTTGGG	TCGAGCTTCATGCCTTCC	P	1AL_C-0.17	TaaCsp1ALhA_0103B13
GPI:C:746492	CTTTGGAATTTTTCCCATCG	CATCGGGTATGTTTTGGAGG	P	1AL1_0.17-0.61	TaaCsp1ALhB_0136H04
GPI:C:746562	CGACCCAACTAAAGCTCCC	CCATCATTGTAGCATGAGATCC	P	1AL1_0.17-0.61	TaaCsp1ALhA_0126L21, TaaCsp1ALhB_0209B19, TaaCsp1ALhB_0241H21
GPI:C:746634	CAGTACTCCACGCTCCTCG	ATGAGCTCGTCCACGTCC	P	1AL3_0.61-1.00	TaaCsp1ALhA_0117A09
GPI:C:748205	ATCCTCAAAGGTGGAACCG	GGTTGCAGTTGTCTGGAAGG	P	1AL1_1AL3_0.17-1.00	TaaCsp1ALhB_0163M17, TaaCsp1ALhB_0232N14
GPI:C:748675	GATTCAAGGTCATGCTCATCG	TGAGGTTCTTTTTGCACTTGG	P	1AL1_0.17-0.61	TaaCsp1ALhB_0213L06, TaaCsp1ALhB_0229A10
GPI:C:750530	ATCGTTTTGCCAATGCCG	GAAGTCAGGCCTGCCATAAATC	x
GPI:C:750952	AAGAAGAACATGAATGACGGC	GATCATTTCACGGCATTGG	P	1AL1_0.17-0.61	TaaCsp1ALhA_0028A14, TaaCsp1ALhB_0183L17, TaaCsp1ALhB_0201E02
GPI:C:751598	GAGCGATGTCTACAGTTTCGG	GCTCTCTTTGTGCCGACC	x
GPI:C:751992	CTGGTCGCATCTGAAACTGA	GACCATACGCCATGCTAAGAT	P	1AL3_0.61-1.00	TaaCsp1ALhA_0018J05
GPI:C:753317	GAAAATAGATCCTTCCTCCACTACC	TTTCTTCTTAAGTGCCTTCTGTCC	P	1AL1_0.17-0.61	TaaCsp1ALhB_0202E06, TaaCsp1ALhB_0203G22
GPI:C:753544	TACTCCCGCATTTGGTGC	GCTCTCTGAAAAATGTGCTGG	P	1AL3_0.61-1.00	TaaCsp1ALhA_0113E09
GPI:C:753803	AAATCCCTCCTCGGTCGCT	CCGAGGTGGACCGGAGAC	x
GPI:C:753973	CTGTCCTATGATGTCTGCTTGG	CTGATACCAGTTCAGCCGC	P	1AL3_0.61-1.00	TaaCsp1ALhA_0112D12
GPI:C:754159	AATCACAACGGCAAACCC	CCCATGTATCGACATTCGC	x
GPI:C:754971	ATTTTGTCGCAGAAGAGCC	AGCCTGTAAGCCAGACACG	x
GPI:C:757647	ACTGTTGGGATGGTCAATGG	AACTTGGCTGGTTGGTCG	P	1AL3_0.61-1.00	TaaCsp1ALhB_0199K10
GPI:C:757668	ACCTGAAAACGCTGACCG	CGCTCCTTGTTCCTTTAGAGC	P	1AL1_0.17-0.61	TaaCsp1ALhA_0061J07
GPI:C:757713	AAGATCCAGCATGTGTGGC	GCTTCGATATCAGCAATCAGC	x
GPI:C:758763	CAAGAACAACTGCGAGGACT	TACAGCTCTTGCTGAATGGG	x
GPI:C:759017	TCTCCACTTCAGTGAGGACTACC	AATCCTGTATTCCAACTAGAATCTGC	P	1AL1/1AL3_0.17-1.00	TaaCsp1ALhB_0200B23
GPI:C:760517	CATAGACAAAATTTTAGCCTGGGA	AAAGCAACCTTCCGCTGAT	x
GPI:C:760705	TGTTGTTGGTGGCCATGC	GTGAGGGCGACAAGGTCC	P	1AL3_0.61-1.00	TaaCsp1ALhB_0232K01
GPI:C:761007	GGGAGATCCCTGAGGAGG	CTCTTGTATGGCCCGTGG	P	1AL1_0.17-0.61	TaaCsp1ALhA_0067E03, TaaCsp1ALhA_0128H14, TaaCsp1ALhB_0234O03
GPI:C:764755	GAAACAAAGACACTTTCACGCTC	CACTTGTTCTCTGTACATGTCCTTTAG	P	1AL1_0.17-0.61	TaaCsp1ALhA_0051I23
GPI:C:765092	CTGCGTGAGGTCGTTTGTT	CCCCCTCCGAGATTGAAA	x
GPI:C:765210	GGGACTCAGCTCTTCCCTCT	GCAGTTGCTCATGGGAATATC	P	1AL3_0.61-1.00	TaaCsp1ALhA_0101F05, TaaCsp1ALhB_0206N17
GPI:C:765316	TGAACCCGACGCACTACC	TTACCAGAGAAAGCTCAAAGGC	P	1AL1_0.17-0.61	TaaCsp1ALhB_0230H09, TaaCsp1ALhB_0241O10
GPI:C:765393	GGATGAGCATCCTGGTGG	ATCAATCTCCCCGATGTGG	P	1AL1_0.17-0.61	TaaCsp1ALhB_0143D17
GPI:C:769369	TCGTCAATATCGTATCTTGATAATGG	CGACGAATGAACCAGTTGC	x
GPI:C:770597	GGCACATCCCTTTGTTGC	TTCTTGAGGCACTTTCCCC	P	1AL3_0.61-1.00	TaaCsp1ALhA_0113C10
GPI:C:771160	GACCTCAAGAACTCGCCG	CATCATCTTGTTTGCCGC	P	1AL3_0.61-1.00	TaaCsp1ALhA_0089K11
GPI:C:771463	GATGGCAAGCAGACCAGG	AGTTGAATGGCCCTATGTGG	x
GPI:C:784859	GCCAAGGAGAAGCAGGAGA	TGCTTCGGATTTCAACGTAAC	P	1AL1_0.17-0.61	TaaCsp1ALhB_0142A03, TaaCsp1ALhB_0156J15, TaaCsp1ALhB_0226J23
1L_COS_001	AACATCTACCCGTACCTGGC	ATACGTACCGCATACACGCT	x
1L_COS_002	CAAACGTGTCCAAGGGCT	GATGTCCACGCCGATGAT	x
1L_COS_003	TGTCAACGACTTCTTGCCAC	CTTGCGAGTTTGCAACTATGA	x
1L_COS_004	TATGGCAACACTCGGTCTTC	CAACCCACATTTCCTGTTCTT	P		TaaCsp1ALhA_0115E09, TaaCsp1ALhA_0128P07
1L_COS_005	GAGGCAGAGCTGAACTACCC	AGACCCACTTCAGGTTGCC	P		TaaCsp1ALhB_0132M01, TaaCsp1ALhB_0222P23
1L_COS_006	CATGGCTTTGGAATTCTGG	CGTCTGCTCAGCTAGAACCC	P		TaaCsp1ALhA_0085P19, TaaCsp1ALhB_0135E18, TaaCsp1ALhB_0216F12
1L_COS_008	TGACCTTGTCAAAGCTGGG	AGGATCCGTGAATGTGCG	x
1L_COS_009	TCAATGCATAAAATTGACTGGC	GTACATCCCAGGGAAACACC	P		TaaCsp1ALhA_0019B21, TaaCsp1ALhB_0157J17, TaaCsp1ALhB_0206B08
1L_COS_010	ATGAAGTCATGGGTGGCTTA	GTGCAAAGTGAAAAGTACACTGC	P		TaaCsp1ALhA_0100A20, TaaCsp1ALhB_0239H06
1L_COS_011	GATCGTCAACCACCGCTC	CGCGTACTCCATCACGATT	P		TaaCsp1ALhA_0109M06
1L_COS_012	AATCGACATCGAGAGTGATGG	AGCCATATTTTGGGGATGG	x
1L_COS_013	ACTTGATGTCAGCAACGACTTTAC	CACCTCCCAAATGGACAAAC	P		TaaCsp1ALhA_0127A21, TaaCsp1ALhB_0194K12, TaaCsp1ALhB_0222C12, TaaCsp1ALhB_0237O16
1L_COS_015	GCGGACAAATCTTGGTGAAC	AACAGGTGGAATTTTCACGG	P		TaaCsp1ALhA_0064P20, TaaCsp1ALhB_0135K11
1L_COS_016	CATGGAGACCAAGGCCAA	GGAGGTAGGCGAAGAAGGAT	P		TaaCsp1ALhB_0134L23
1L_COS_017	GTCTTCTTGCTCGGCACC	AGGACGCCCTTGACTTCC	x
1L_COS_018	TTGGACCAAGGTTATGCAGAC	CTTCCCTGAGGTGCTTGG	x
1L_COS_019	ATTCAGCCCCTTGTCTGC	TAAGCATCCTTCTGCCCC	x
1L_COS_020	GGATCTGCGGGGAACAAT	ATGAGGAACCGTCCTTTCG	x
1L_COS_021	GCAGGAAACCAAACAGTGTC	GAGAGTGGAAATGGGGTTGT	P		TaaCsp1ALhA_0108L17, TaaCsp1ALhB_0146G01
1L_COS_022	GAGGACCCGATGTACGGA	TCACCGTCGAGCTCCTTC	P		TaaCsp1ALhB_0196K22, TaaCsp1ALhB_0209A22
1L_COS_023	CTCCACTCCTTCGCTTGG	AGAGGTAGTCGAGGAAGTCGG	x
1L_COS_026	ACACTGTTTGCTAAGGTTGTTGAC	CCGACTTTCCTGTGCTTCA	x
1L_COS_027	AAGGAACTTGGAACTGTGATGC	CTTGCCATATACCTTCAGAACTCC	x
1L_COS_028	CTTCTGGGCCTCCTACGTC	TACAGGCTATTTGCACGTGGT	x
1L_COS_029	TTCGACGAGTGGCACGAC	GTCCACCGCACCGTAAGC	x
1L_COS_030	AAGATCAACTTCGGGCTGTTT	CTCTACAAAATCTCCAGCACACA	P		TaaCsp1ALhB_0182P15, TaaCsp1ALhB_0214C16
1L_COS_031	TGCGTCTGGAGCACTTCG	GCCATCGTGTGCATCAGC	P		TaaCsp1ALhB_0184C21, TaaCsp1ALhB_0223K01
1L_COS_033	ACAAGGCTATAAGCGCCG	CAGATCTCCAATTTCCTTTTCG	P		TaaCsp1ALhA_0030K17
1L_COS_034	AAGCAGAATTTGTGGTGCAA	CACCCCTCTTAGGTTCTTCTGAT	x
1L_COS_035	CTACGAGGAAGGAAAGCGAA	AGCCAAGCAAATTTTTGGAA	x
1L_COS_036	CTACAATGAGCTAGTGAGTACAAGTGC	TGTCAAAGTCTCGTAGCCTGC	x
1L_COS_038	GGGAGGTGGTTCAGATGCT	CGGCAAGTAACAGCCTTACA	x
1L_COS_042	GTCACCACAAACAGAAACTAAAGC	AACTTGGATCCCTTGAGGC	P		TaaCsp1ALhA_0101E21, TaaCsp1ALhA_0124P02
1L_COS_043	CAAGTTGGTGGTCTTTGGG	AGCAGCGTTCCAGAATCC	x
1L_COS_045	AAGGAGCAGAAGCTGGACTG	GCTGTTCGGCTACACTTGCT	x
1L_COS_046	ACACCTACATGGACGCCG	GGGATCTGGGAGAAGAAGACC	P		TaaCsp1ALhB_0133L08
1L_COS_047	CAAGCAGCTGGAGGATGG	CCTTGTCCTTGGATCTTAGCC	x
1L_COS_048	GACCTGCATGCTCATCTGC	GCCGAGGTTGACGATGTT	P		TaaCsp1ALhA_0100D17
1L_COS_049	CGTCATTTAGTGTCCATCGC	TCTCTCTCGTGGTAATTCCTCC	x
1L_COS_051	GAAAAGATCACTTATCAAGCTGCC	ACGTCTTGCATACTACCCATCC	x
1L_COS_052	ATTCTCGTGGCCAACAACT	TCAGGGGAGTGGAGGTACA	P		TaaCsp1ALhB_0169M15, TaaCsp1ALhB_0206J21
1L_COS_053	CGACTTTATTCGATGTCACTGC	AAAACCAAGGTTCTCCCAATC	x
1L_COS_056	TCGTCCACTTCTGGCTCC	GGACGGCATGAACTTTGG	x
1L_COS_057	AAATACTGTTTCTCGGCCCC	AGGAACTCGTCGAGGAAGG	x
1L_COS_058	GCAAGTCGTACTAATGATGGATTT	CCAAATCCCAAACAAGATCA	x
1L_COS_060	CCTGACTCTGGAAAGATACGAAG	GCTCAGCTGCTCAGGCTC	P		TaaCsp1ALhA_0126P19, TaaCsp1ALhB_0169L15
1L_COS_061	CAAGGGGAAGAAGGAGGC	GCTTGAAAGTACCATCCTGGAA	P		TaaCsp1ALhA_0079I03, TaaCsp1ALhA_0128L22
1L_COS_062	AATCAGCGGGATTTATTACTGC	GACAACCCTCCCAAAGGG	P		TaaCsp1ALhA_0128G17
1L_COS_063	CCTAGGAAACGGAGCTTGG	AAGCATTGATTTGACAAAATTGC	P		TaaCsp1ALhA_0100P17
1L_COS_064	GTGAACTACCTGGTCAGGGG	AGCAGGCTTGTCTGACGC	P		TaaCsp1ALhB_0152K07
1L_COS_066	ACGCCGTCTTCTACGTGC	TCACTACACGCATCAAGCAA	x
1L_COS_069	TAAAGTCGGCTGGATGCC	TCTGATTTTCCGCGATGG	P		TaaCsp1ALhA_0087C13
1L_COS_070	GACATGGTGCAGAGCAAGC	TTGAGGAACTTGGGATCCAG	P		TaaCsp1ALhA_0022N13
1L_COS_071	GGTGCAACCCTTGTAGGAGT	GATGCATTGTAGCGACCCTT	P		TaaCsp1ALhB_0154M14
1L_COS_072	TTCTACAGCGAGTCGTGCC	GGCCTTCACCCTCTCGAC	x
1L_COS_073	TGAAGGTGTACGGGTGGG	GGTTGTACTGGTGGGCCTC	x
1L_COS_075	GCTGTCTGAATGTGCAAAGC	ACGAATCCACTTTGTAGATGACC	P		TaaCsp1ALhB_0198H07
1L_COS_076	CCTGAATCCTGACAACTGGG	TTTATCTTAATCTCATAATTTGGCAGC	x
1L_COS_077	AACGTCTCCAACCCCTACG	CCGGTATCTCCAGCTTCG	x
1L_COS_078	GACTATCGCTGATCCGGC	TCATTCTCTTTGCCTCATTGG	x
1L_COS_079	TGAAGAGCCAAAGAAGGAGG	CATTCGCGAGAGAAACTGG	x
1L_COS_080	CAACCAAGTTTCATGTCTGATCTC	GGACCAGCACCAGAGTCC	x
1L_COS_082	TTCGCTTGCATGAAGAAGG	TGCTTGTTAGGTGAGGAGTACG	P		TaaCsp1ALhA_0117E03, TaaCsp1ALhB_0211D17
1L_COS_083	AATTGTTACTGAGCTTGTCAGCC	TGCAAGTACACTTTGTAAGCGG	P		TaaCsp1ALhB_0141I15, TaaCsp1ALhB_0198C17
1L_COS_086	AAGGAGCCCAACAACCTCT	GCTTCTTGGTCTTGGTAGTAGAGA	x
1L_COS_088	CTTTAATCATTACTCAGTGTGGTGG	TTGCTAAAGTTGTTATTCACAGTTCC	x
1L_COS_089	CACCATAAAATGGGATATTATTTCG	AGGTGCAGGTATGTGTCGG	x
1L_COS_090	TTTTTGAGAGCACGATGAACC	CCTTCCTCAGCTGGTTGG	P		TaaCsp1ALhB_0216L03
1L_COS_091	CCAGGATACGAATTGGCG	GTGGAGTCGCAGGTTTGG	P		TaaCsp1ALhB_0133E15, TaaCsp1ALhB_0205P04
1L_COS_092	AGGCTGTGGCAGCTATCG	TTTCTTTTTCTGTGTCAGCCC	P		TaaCsp1ALhB_0155A14
1L_COS_093	ACGTCGTCCACAAGGTGC	TGATCGCCTTCCAGAACC	x
1L_COS_094	TTGATCAGGCATGGAGAGAA	GCATGCCATGGAGGTTATG	x
1L_COS_096	TAACCGGTGAGCCTGTGG	ACACGCAGTATGTCCACTCCT	P		TaaCsp1ALhA_0061L22
1L_COS_097	GATTTCATGGGGAGCTTCG	ACCTGCTTCACCACCAGG	x
1L_COS_098	GATGATCCGAAGCTCTACGC	GGTACACTCGCTTCTCCGC	P		TaaCsp1ALhA_0010A12
1L_COS_099	TGGGAGCTTTGACATCCTTA	CAACCAGTTCACCCTTGATG	x
1L_COS_100	AATTCTTTGAGCAGCCAAGC	TGTTTGCTCCTGATGAGTGG	x
1L_COS_102	CCATTCCTGATGATGCTACG	TGCTTCCGTTTCTGCTCC	x
1L_COS_103	AGGGAGGAGCATAAGACCG	GCTGGTTGTCCTTGTGGC	x
1L_COS_106	GCTTTGCTGCATTACCTGG	CTGAGACAAAATGTTTAGGGGC	x
1L_COS_107	CATCTACTGTGAACACAAGGCG	TTTTAGCAAGCGATTAATCAAGG	P		TaaCsp1ALhA_0078F09
1L_COS_108	CTTCTTCCTCGTCATCGGC	CATCTCCCCCAGAGACGG	P		TaaCsp1ALhB_0230L17
1L_COS_110	CAGAGGTACCCTGACATGAGC	GTTCTCCAGCTGTTGCCG	P		TaaCsp1ALhA_0108J09, TaaCsp1ALhB_0145L05
1L_COS_111	TGTTACTCATGCTGATGTGGG	AATAACAGCCTTGTTTGATGCC	x
1L_COS_112	TTCGGACTTACCTTCATGGG	ATGTGTCTCCGACAACCCC	x
1L_COS_113	CAGGAACACTTCGGTGTCG	CCAACCTTACGTTGCTTTCC	P		TaaCsp1ALhA_0100J07, TaaCsp1ALhA_0121L24
1L_COS_114	ACGCTTTCTGCTCTCATGC	TGGACAATCTTATTCTCTCTCGC	P		TaaCsp1ALhB_0230H09, TaaCsp1ALhB_0241O10
1L_COS_115	AGGATCATGCTCAAGCCG	CGTCTCCTTTTACTTCTGTTCCAC	P		TaaCsp1ALhB_0157C03, TaaCsp1ALhB_0213K19
1L_COS_116	AACCCTTGGTGATGATGAGG	CCTTTTAAGCAACACCTCCG	x
1L_COS_117	CTACTGGAACCTTCTGCAAGC	AAATGGACAGGGGAACTGC	P		TaaCsp1ALhA_0057G08, TaaCsp1ALhA_0126C14, TaaCsp1ALhB_0160B23
1L_COS_118	AGGTCTTGTTTATGAATATATGGCG	AATGATGTTAAATCGTTGCTTCC	x
1L_COS_119	TTTGTAGTGGATGATTCTGACTGC	ACTGCACTCCAGCTCTTTCC	P		TaaCsp1ALhB_0229F23
1L_COS_120	CATCCCCACCATCAAGTACC	CAAGGGGAGCCAAGCTAAA	x
1L_COS_122	CTTGAACTAGCGCATGGACA	AGTCAAGACCAGGTGGCG	x
1L_COS_124	TGTTTTCGTCGTCGAATGG	AGACCAGTTGTGGAAGCCC	x
1L_COS_126	CACCCTATGGAACTGGCG	ACGTTCCCCATTACAACCC	P		TaaCsp1ALhB_0200D15
1L_COS_127	AGCTCAAGAAGATGGCAGGT	TGGAGCCTTTTGTCATCTGT	P		TaaCsp1ALhA_0107H06, TaaCsp1ALhB_0178L14
1L_COS_128	GAGAAGATGGTGCAGGAGG	AACGACAGACGACTGACACC	P		TaaCsp1ALhB_0162D08
1L_COS_129	TCTGCTCCCAGGTTGGTC	CGATTTCACAGGCTCATCATC	x
1L_COS_130	TTCTAAACAGAAGGAGAATGATTGC	AAGGGAACGGAAATGAGTCC	P		TaaCsp1ALhA_0114F08
1L_COS_132	CCTATGATCCTAGCCCTCTGC	CAACCTTGCTGTTCTTAGTATCCC	x
1L_COS_133	CTTTGCACAAAGTTGAGAGGC	ATAGTTCAGGGGTGGCCC	x
1L_COS_135	GGGAGGAGACCAAGCACG	TAGCCCTGCATCACCTCG	x
1L_COS_136	TCAATCACATGATCAGGACACC	AACCTACCTCCTAGTGCTCCG	x
1L_COS_137	TCGATAAACTTTTCATGAGGGG	CCCGGAAGTTATCTCCTGC	x
1L_COS_138	GCTTGGTCGGCTGCTCAT	CGCTAGCTACAGCTACGGGTG	x
1L_COS_139	GCAGATGAAGGACGTGGC	TCCTGGATCAGCATCTTGG	x
1L_COS_140	TTTGTCAGGGCAACAATGG	GTACTCGTCCTCGCACCG	x
1L_COS_141	CAAGCACCAGGACAAGACC	AAGAGGTTGAGCCCTCCG	x
1L_COS_142	GTGTTCACGGACTTCGGC	TCTCGATTGCCTTTACGAGC	x
1L_COS_144	CCTCCAAATCCTGATCAACC	CTCAACACGTCGGGTTCC	x
1L_COS_146	CATCATCCAACCGGAAGC	TTTGTTTTCGTGGACGCC	x
1L_COS_148	AGCAAGCTCATCTGCTGGT	AGTAACTGTTCCCTCCAAGGAC	x
1L_COS_151	CAACAAACAAGTTTCATGTCTGATCT	AATCCTTTGCTCCAGGGC	x
1L_COS_152	GTCATGAACAGCCCTCTCC	CTTTTAGCTATCACGCAATCG	x
1L_COS_153	GAAGCATGCACTGTTCGTTG	TTGCTCAAGTATCTGAGGTGTGTAG	P		TaaCsp1ALhB_0139A16
1L_COS_154	TCTGTTGTGGAGTTTCGCC	CATTCTCAATGGTGTGCAGG	x
1L_COS_155	CTTTCCATAGTGATAGGCCCC	ACAAATTTTCTCTCACGGAAGC	x
1L_COS_156	GAGAACGACCTCACCACCG	TGCTGCCTCACCTTCACC	x
1L_COS_157	TTTCTAGCCCGAACGACG	ATCTGCGGACACATTGCC	x
1L_COS_159	AGCCCTAGCGAAGATGTCC	CTTTAAAATCTGCAACGGACG	x
1L_COS_160	TCCTGGTCCCCTTTTCTCTC	GGAGGAGAAGTAGTAGGATTGGTTC	P		TaaCsp1ALhA_0101E21, TaaCsp1ALhA_0124P02
1L_COS_161	GACATATTTGGCTGGTCTATTCC	CCTCCAATGTATTGTAGCCG	x
1L_COS_164	CAGAGAGCAACTAAACCTGGC	CCTAATTCAGCTGTTTTGTATATTGC	x
1L_COS_165	TTACCAGCTTGGCATCAGG	TACAGGCCCAAAGATCGC	x
1L_COS_166	CGTCTTCTGCCTTACCAGAGG	AACTCATGAAGTGGAGGGTCC	x
1L_COS_167	AACCCACGAAGGAGGGAG	TTTCATGCGGTGTATCCG	x
1L_COS_168	GTACGACGCCTTCATCGC	CTTATCTCTTCCTTGAAGCAGTAGC	P		TaaCsp1ALhB_0192N04, TaaCsp1ALhB_0221C03
1L_COS_169	GAGGACGACTCCATTCGC	AACAGACACGGTCAGCACC	x
1L_COS_170	TGATGCATTCTATGCTCTTCG	GATCTTCTCCTCCTGCGG	x
1L_COS_171	GGGTTAACTGAAGTTGAGGTTGG	GAAGCGCGCTATCTTCACC	x
1L_COS_174	TGTTGCTCATGCTGTGGC	TTTTGGTGAACTTCCAGTAGGG	P		TaaCsp1ALhA_0059A03
1L_COS_176	TTGAGTTTTGCGAAGGCG	TCACCATGGCTCTCAGTGG	x
1L_COS_178	AGCTGCTGCTCAAGTTCATC	TCAGGAACATCACCTCCTTCT	P		TaaCsp1ALhB_0195K07
1L_COS_180	AGGCGGTTCAGGAGTATCG	TGTTGCTGCTAGTTCTTGTTCG	x
1L_COS_182	GCAGATACGCTCCTACCCC	GAAGTTGTTGTCCGTGAGGC	x
1L_COS_183	CCAACTACAACAACCAGTGGC	CATGCCGTTGTAGGGAGC	x
1L_COS_185	TGCATTTTCCCTTGGCAT	ACGACGTCATCCAGTTTGC	x
1L_COS_188	CCGAGTCCCTCATCATCG	GAGCAATGTCCAGGTAACCG	P		TaaCsp1ALhA_0117C19, TaaCsp1ALhB_0139O15
1L_COS_191	AGAAGAGGAAGATCAGGCAGG	GTTCTCCTTCATCTCGCCC	x
1L_COS_192	CAAATGCACTTTCTCATGAACG	ACCTGCAGTATCCGTGGC	x
1L_COS_193	TTGGATCAAGCAGGATTGG	CCTAGGCTCTTCTGATCTGGG	P		TaaCsp1ALhA_0125N23, TaaCsp1ALhB_0157J22
1L_COS_194	CTTTATCGTGGAACCGTGG	AGAACCAAAGAGTCAAGCCC	x
1L_COS_195	GACAGGAGGGTGGCGTTG	TTCTTCAACTATACGGTGAGCATTG	P		TaaCsp1ALhB_0172E12, TaaCsp1ALhB_0208A07
1L_COS_196	GCTCTCGTCGACCTTCTCC	GTACTCTGCTTCCCTCTCCG	P		TaaCsp1ALhA_0044D21, TaaCsp1ALhB_0147K11
1L_COS_198	TTGCGAAATGATACTGGTGC	TTACGAGGATGCCGATGG	P		TaaCsp1ALhA_0023F07, TaaCsp1ALhB_0207C24, TaaCsp1ALhB_0215J16
1L_COS_199	TCTTGGAAGGATACAATGAAGC	TCAGCTTCTAGGTCCAGACTCA	P		TaaCsp1ALhA_0083O03
1L_COS_201	ACATGAGGGAGATCCTCTGC	GCCAGCTCTTCCTTGCTG	x
1L_COS_202	GAGACTGCCTTCTCATCATGG	TCAGATACTCCCTGCTTTCCC	x
1L_COS_203	TGGAGGAGGTGAAGCAGG	GTGCTCATGGTCTTCATCCC	x
1L_COS_204	ATGCATCAGACTTCATACTTCCAT	CTAACGCGTATAGAATTTTGGC	x
1L_COS_205	TCCGGCTTTCGTGTTATAC	GTAGAGCCTACTTCAAGGCTAGAT	x
1L_COS_206	GATAAAGGGGAGATGATGTCG	AAGATCACCTAAACCTAGAATCCG	P		TaaCsp1ALhA_0020L13, TaaCsp1ALhA_0024D18, TaaCsp1ALhB_0198P11, TaaCsp1ALhB_0214C06
1L_COS_208	GTGCACTTGGAGCTATTCAGG	AAAAATGCAACAGAAACTGCAA	P		TaaCsp1ALhB_0148D23
1L_COS_209	CAAATTCTGAAGAAACCTGGAA	ACACGTGCCCCATAAATCTT	x
1L_COS_210	TGAACTAAGGGCTGGCTTACC	CTAGTCTATTCATGTGCATTGTTGC	P		TaaCsp1ALhA_0101E12, TaaCsp1ALhB_0159M13
1L_COS_212	AAGAAGCGTGTGCCGTTC	CCTTAACAATTGCATCCCATACTC	P		TaaCsp1ALhA_0073E12, TaaCsp1ALhA_0117D21, TaaCsp1ALhB_0190L03
1L_COS_214	GGCTTTCCTTGACATTATTGAGA	AATTTCAAATCTCTTGTCTGTTTGAA	P		TaaCsp1ALhA_0113O13
1L_COS_215	CATGATCAACGTCTTCGCC	GTCGCTCATGTCAAGCTCC	x
1L_COS_216	TGCTGGCTTTGAGGAAACTAC	TTGCCAGCAACCTCCATTAT	x
1L_COS_218	GCGAGAGGGATGTGGAGAT	CCGATGTCATAGCCATAGAGAA	P		TaaCsp1ALhB_0154M14
1L_COS_219	GTCATGAACGTCGTCTCCTCCTA	GGCGTGCAGCAGATCGTA	P		TaaCsp1ALhB_0193D22, TaaCsp1ALhB_0206M09
1L_COS_220	CTAAAATTCAACGACTATGTATTGGC	AGAGGATGGTCTTGCCACC	x
1L_COS_222	CTGGAAGCCACTTCTGGG	CTGCGGGTTAACACCTTAGC	P		TaaCsp1ALhB_0198I06
1L_COS_223	GATCGGTACATATGGATTGTTGG	GGTACCCTTGATCGACAACC	P		TaaCsp1ALhA_0053A15
1L_COS_224	AAGGGTGAAGGAGATTGAAGC	AGTATACAGGCCAGTGGGTCC	x
1L_COS_225	GTTATCCCCCATTTTATTCGG	AGAAAGCTTTGCCTCTTCAGG	P		TaaCsp1ALhA_0012O12, TaaCsp1ALhA_0022K15
1L_COS_226	TTGGACCAGAGGAGGAACC	GGTCCCATCCAAAATCAGC	P		TaaCsp1ALhA_0024O01
1L_COS_227	CGATCCTGCTCTTAATGGACA	GGCGAACATAGGAGTCAAGAA	P		TaaCsp1ALhB_0156E21, TaaCsp1ALhB_0211F22
1L_COS_230	ATTCAGTTCACCGTGTGGG	CGACGAAGATGATACCCTGG	x
1L_COS_231	CACGGGATACTTCCAGCG	GTGACGGATGAGCTTCGC	x
1L_COS_232	TGTGCAGAGGGAGATCATCA	TTTCGAAGAGTTCTCCGCC	P		TaaCsp1ALhB_0162D07, TaaCsp1ALhB_0167K23, TaaCsp1ALhB_0228O17
1L_COS_233	CAGATGAGGCTGAAGCTGG	ATTTGCTTTCCACACTATATCGC	P		TaaCsp1ALhA_0012O17, TaaCsp1ALhA_0116A15
1L_COS_234	CAGGGTGTCCGTTGGAAT	TTCCCATCAAGGGATGAAC	x
1L_COS_235	TTGCATTGTTCAAAAACACAAG	TCCACTGGAAAATTTGGATG	x
1L_COS_236	CGAGAGGAAAGCAGAGATGG	CAGGTTTGTTGTGAATTCCG	x
1L_COS_237	GCTTCCCAAATTACAATGGC	TTGCAAAGGGACCACACC	x
1L_COS_238	TGTACCAAATGCCTCCAATG	AAAGTTCCCGAGAAGGCG	x
1L_COS_241	TCAAAGGTCTGTTCAAGGGC	TTTTTCCTTTCTTTTGTTTGCC	x
1L_COS_242	ATCTGTACATGAAAGATGAACACC	TAGCTTGGCATATTCCCG	P		TaaCsp1ALhA_0113H02, TaaCsp1ALhB_0170E02, TaaCsp1ALhB_0228M16
1L_COS_243	TCTTCAAGGGCTCCTTCTCC	TCTTGGCACAGTTGATCAGG	x
1L_COS_244	TGATGGTTGATGAAGAGATGG	GTGTCTCCTGTCGATTGGC	x
1L_COS_245	GTTGAACTTCTTTCCACAGTGC	CTTTCTGGAGTTCATCGTGG	P		TaaCsp1ALhB_0198H16
1L_COS_246	GCACAGTGTCTTGGCTTTGA	ATTGGGGAACTGGAGAGTTG	x
1L_COS_248	GATTTCTGAATCCCCGACG	GGTCGAGGACTCTTCCCC	x
1L_COS_249	TGGTTTGCTCTCTTACACTTTCC	CGAAGAAAAAGGGGACCAGT	x
1L_COS_250	AGAAAGGAGAGAAGATTTCCTGG	GCATATCCGCTAGTCTCCTCC	x
1L_COS_251	GAACGATGTCATGAACGAGGT	CACGAACACCTTCGGGAG	x
1L_COS_252	CAGATCGGCTTCTTCCTCC	ACGTAGGGGCTGGAGAGG	x
1L_COS_253	AGACGGCACGCTACATCA	TCCGAATTACTTCCACTGACA	x
1L_COS_255	CAAAATTTGGTTCTCACCTTGC	TGAGACAGCCAAAAATTCACC	x
1L_COS_257	AAATGGAGGTTGGGGAGC	CGAAATTTATTTGATTCTTCAGTCC	x
1L_COS_258	GCCTCCTCTCCCAAGATACC	AGCATTATTTGCCGCTCG	x
1L_COS_259	GTAGTCTACGCCGACCCC	GTAGCCTGCTGCTCCTCC	x
1L_COS_260	TGGAGGAGAAGGTCAAGTCA	CCTATCATGAGGCTGACCAA	P		TaaCsp1ALhB_0140F24, TaaCsp1ALhB_0196I01
1L_COS_261	GCTAAAATCGTGCTGCCC	TTCACCTTTTGGAGACAGGC	x
1L_COS_262	GGGACAGGCTACATCGAGAA	CGAGTCTGCTTGACTGAACG	P		TaaCsp1ALhB_0165I01
1L_COS_263	TTGTGACATATCCTGTTCGTCC	CCACCCATAGGCTGTTGC	P		TaaCsp1ALhB_0232D18
1L_COS_264	CAAGACAAACAAGCCGGG	TGACCAGATGTCCTATCAAATAGC	x
1L_COS_265	TTCCTGGGCTTACTAAAGTTGC	CAAAATGATGCAGTTGGGC	P		TaaCsp1ALhB_0139A16
1L_COS_266	TAGCACGCATATTCGGGAG	CGGCAGATCCATACTGCTTAG	P		TaaCsp1ALhA_0004F05, TaaCsp1ALhA_0101M13
1L_COS_267	TTTTGATGAACTTGAAGCCG	ACCCTCTCTGTAGAGTGGTTCC	x
1L_COS_268	CAACAAAACCAGGAGTTCAGC	TTGCATTCTCATGAAGGTGG	x
1L_COS_269	TTTTGTGCTGGAGGTGATG	GCAATGATATAGTTTAACAAAAATTCA	P		TaaCsp1ALhB_0141G02
1L_COS_270	GGACATGTATGAGGCTGTGC	CGCCGAGTAGAACACCTAGC	x
1L_COS_271	GGTCACGTCGAACTTGTTCTC	TCCACCAAACATATTCAAGGC	P		TaaCsp1ALhB_0202I20
1L_COS_272	CAAGCCAATTTAGAAAAAGAGGG	AGAATTGTTCGCTTGTTGGC	x
1L_COS_273	CTACGGCTCCAGATGGTCA	TGTACACGATGTCCGGGTC	x
1L_COS_274	TGAAGCATTGAAGATGCAAAT	TGCAAGTACTTCCCTTGTGC	x
1L_COS_275	TCCTCGATCTGGACATGGTA	TGCATGACCAGCATGTGT	x
1L_COS_276	TGCTCTGGATCTGCTGGAG	GGTAGGGGATCAGTCCAGAAATA	P		TaaCsp1ALhB_0136L13, TaaCsp1ALhB_0236M05
1L_COS_277	TTCTTCCGCATACCACTTAACC	CTGCGATGAATAGGAAAATGG	x
1L_COS_278	TCTCGGGTCCTGTATTCGTC	CCCCTTATGGGTGTTTTACG	x
1L_COS_279	CCAACGTTTGACTATGTGCC	GTACTCCGAAATAAGCCGGT	x
1L_COS_280	ATGACTCCTCTCCAAGCAGC	CTCTTCTCGGGTTGAGCG	x
1L_COS_281	TTGAAGCTGGATGAGCAGG	TTCCAGACAACTTCAGCAGC	x
1L_COS_282	CTGGGTTCTTCATCAAGGG	ACTCATTGTTAGAAATATTTGTCATGC	x
1L_COS_283	CCCTCAGCACACAAACTGC	TAACATTAATGATTCTGTCAACATGC	P		TaaCsp1ALhB_0154N01
1L_COS_284	TTAGAGGGGAAGACAAGCCC	CATTAGTGTGAATGAGGGTTCG	P		TaaCsp1ALhA_0117C03
1L_COS_286	ACGTGGTCATCAGCTCCG	GCTGGTACAGCCTCTTCCC	x
1L_COS_287	CAATATCCGTAGGGCCAGC	AATAGCTTGTCATACCGCTGC	x
1L_COS_288	TGTTGGCAACCTTCATTCC	GTGAGTGGATCTACAGGCAGC	x
1L_COS_290	CATTGTCGGACATTATGTGAAAG	TTGTAGATGCCAACCAGCC	x
1L_COS_291	GATGCTCCTAACATCTCCCG	CATCTTGTTGGACAGGGTAGC	P		TaaCsp1ALhA_0007I07
1L_COS_293	GAGTGGTCGGAGGTCGTC	ACCCTGCAGGACGTTGAA	x
1L_COS_294	TCTGCTCACGTCAAATTCTCC	TTATCCCCATTGCTACCCC	P		TaaCsp1ALhB_0155O12, TaaCsp1ALhB_0229E08
1L_COS_295	CATTTAGGTGCGAGCAGAGA	CATCAACAGCTTTGAAAGACAGATA	x
1L_COS_296	CATGGTGCAACACTGATGG	AGTCAACATGACCCTCAGCC	x
1L_COS_297	TGTGTTGGAGCAATCGACA	CAGTCCAACTAGTGCCAGGG	P		TaaCsp1ALhB_0190A21
1L_COS_298	GGTATCCTCTTCTGGGCCAT	AGCTGATGAGCCTCTTGGAA	x
1L_COS_299	CAGTGACTGCAGATGGTAAACG	TAGACGTCCGGTGATGAGG	x
1L_COS_300	TCCAAAGGAGATTTTGCAGG	GAGTTACTGGAATCAACTGGAGC	P		TaaCsp1ALhA_0018J05
1L_COS_302	CTTCAGATGCAAAACTTCATGC	GAGTCTTCAAGCTTTCTTCCACC	x
1L_COS_304	ACCTCATGGCATACATCGAC	TTCACAGGAAACGAACAAGG	x
1L_COS_305	GGGCTAAAGTTGTTAGCCTTGG	GCAGCTAGACTGGTTCCATCC	x
1L_COS_306	CGGAGTTCATGTCCAACG	AGTATGCAACTCTCAGACGCA	x
1L_COS_307	GCTTTCTCGGCATTTCTCC	GCCTGGCTTTTCAGATTCG	P		TaaCsp1ALhB_0136H04
1L_COS_308	CCTCGTCTACATCCAGGACA	CTCAACGACCACCGTGAC	x
1L_COS_309	AACTTGTCGAGCTTGTTGGG	AAAGACATCACTGAACTTCTGCC	P		TaaCsp1ALhA_0058C17, TaaCsp1ALhB_0169A07
1L_COS_311	GTGAAGTCGCTGCGGAGT	GATGAGGTTGATCTGATCGTACA	x
1L_COS_312	TTTGAGAGGGCACTGAGCTT	GCTTGATAAATCCCCATAGTTCTG	x
1L_COS_313	AACGACGAGCTCCGCCAC	CGCGAAGTAGACGGGGTTG	x
1L_COS_314	TGAGATCTGACATCATCGGC	TTTTCCTTTAGTTGCTCGGC	x
1L_COS_315	AAGTACCCCAAGGATCCCC	TTCAGAATAGGCAAACCATGC	P		TaaCsp1ALhB_0218A03
1L_COS_318	CGACAAGGTCGTCAAGGC	CGTCGTAGACCACCAGGG	x
1L_COS_319	TGGACCTGAAGAAGCACTTTC	ACATGCAACCAACATAGCCA	x
1L_COS_320	AGAACCGGACCACGGACA	TGATGGGGTTGGACACGTT	x
1L_COS_322	GTTAATGTTGCATGGCAAGG	GGCCTCTTCCAGAGTCAGC	P		TaaCsp1ALhB_0161B07
1L_COS_323	CGTCAAGAAGGGTGACACG	TCCTTGACGCAGTAGTCGC	x
1L_COS_324	GTCCCGCCATGGCTCTGT	CACGATGTCCGTGAGCAGC	x
1L_COS_325	CTTCAACCTCCTCTTCGTCG	CAGCTGCCTGTAGTTCCCC	x
1L_COS_327	TGCTCTTCCATCACAAGCAC	AACCGATGCAACAGGTGG	P		TaaCsp1ALhB_0208L07
1L_COS_329	CCTTCTCAACTTTGGCGTG	ACCAGAGCAAATACTGTCACAAAG	x
1L_COS_330	TAACTCTGACCCCAAGAAGAGG	CGCAGCTTTCTTGAACTGG	x
1L_COS_331	CGTCGAGAAGGTGAAGGC	CTCGTTGGAGATGGACACG	x
1L_COS_334	TTGGAGTGAGCACCAGATACC	TTCTTCCTTCTGTGCTGCC	x
1L_COS_335	GAAATTGTGAGGGAAAATGAGC	TCCATTCAGATATAATGACATCAACTT	x
1L_COS_337	TTTTCTGGCCTTGTTCGG	GGAGTATCACCAAATCTCATTGG	x
1L_COS_338	ACCAGCTCACGGCCATAC	GTAGGACTTTGGCCCGATATT	P		TaaCsp1ALhB_0183P12, TaaCsp1ALhB_0202G03
1L_COS_340	CATGAACCAGGAGGAGCG	AATTCTGGCGTGAGAACCC	x
1L_COS_341	CCCCACCAGAATTGGTCA	CATGAGAAACCCCAGGGA	x
1L_COS_342	GAGTTTGAGAGAGCCTTCTTGG	TTTTGCATTCTAGTTAACATTTCCC	x
1L_COS_343	GGGAAGGTAATAAGGCCAGG	CCAGAGGCCAAATAAATTGC	x
1L_COS_345	TCTAGGGCATTTGATCTGGC	GTCTTCCAGTTGATCGGAGG	x
1L_COS_347	GGCGAGTACCCATCAATAACC	GCTGTGCCAAGCTGATAGG	x
1L_COS_348	CGTCCGCAACATGGTCTC	TGATAAGGTTGTTCCGGCAG	x
1L_COS_352	TTTCCTGACATTATCCCACTAGG	CTACATCAAATGCATAGAGAAGAAGG	x
1L_COS_353	GATCAGAAGACGGCTCAGG	GTTGGCGGCTTGTACTCC	x
1L_COS_354	AGTACGGCTCCATCGGCT	TGATGAGGAAGATGATGCTGTT	x
1L_COS_356	CAAGAAGAAGGGGCTCAAGA	CCTATCCACCAGAGTGGCTC	x
1L_COS_358	GAACGAGAGGAGGAAGACAGC	GGCACCACTTGAACTCCG	x
1L_COS_359	AGCCAGCTATGGGATACAGC	ACCTTTTGATAGATGGCCCC	x
1L_COS_360	ACATGACATTCCTTCCTCGG	TTTCATTTGGGAAATCAGGG	x
1L_COS_362	CGACATGTATTGAAGAAATTGGC	AGGTTCTTTTCCTTGCTCTGC	x
1L_COS_363	GTGGTCCGGGAAATAATGG	TGAGGTAGGTCTTCAACAGGC	x
1L_COS_364	ATTGGCTTTTGAAGTTTGGC	AACACATTGCCTCGATCTCC	x
1L_COS_369	CAAGCTGGTATCTCTCAAATGC	GTTCCCTCCTCAGTTCAACC	P		TaaCsp1ALhB_0161P05, TaaCsp1ALhB_0229E02
1L_COS_370	AACACAGATCGGAAACCAAGC	GGAGCTCCTCCTCCTCGG	x
1L_COS_371	CACTTTGCTGTCATGCTTCC	AGATGTGCTTCCATTTTGCC	x
1L_COS_372	TGCTCTCTGGTTTGTTGGC	CTCGGTCATAGACGTTGGG	x
1L_COS_373	TGTGACCTGTGTCAAGTGGG	ACTTGCCCTGAGTAGTTTCCC	x
1L_COS_374	AGACTCTAGAGAAAGGAGATCAAAGG	CTTCTCTGCACACCTCTTTGG	x
1L_COS_375	GTTGCTCCTCGTCTTCGC	AAAGATATGGCGAATGGGAA	x
1L_COS_376	ATGTACACCTGCGCCACC	TCTGTGCGGAGTAGTAGCCC	P		TaaCsp1ALhA_0115G14
1L_COS_377	AGTTCAACCTCGTCGACCC	GAGCTTCTGGTTCGGAAGG	P		TaaCsp1ALhA_0128J05
1L_COS_378	GGAGGCCTTTGAGTCAGGA	CTCCGCAGAGTAATCTCTCCA	P		TaaCsp1ALhB_0159H01
1L_COS_379	CCAGATGAAAAGGTTAAAAAGGC	ACGATCTTTTCTGCCTCTGC	x
1L_COS_381	GTACTTGCGCACCATCTCC	GACACCCACAAGCACAACC	x
1L_COS_383	AGATCATGCTCGCCAACC	TTGAACTCCCTCATCGGC	x
1L_COS_384	GCAGCTCCGATGAATTGC	AAGGGCAAGTTAGAACATAGATGG	x
1L_COS_385	CAAGACTGTTATCTCAACACTAAATGC	GTTTCTGCTACCGTTCCACC	x
1L_COS_386	GGAAGGCCATGTGATTGG	GTTCGTCTCCACACCATGC	x
1L_COS_387	GGGGAAAACTACACCGGC	AGAGATGCCTGGCCTTCC	x
1L_COS_388	TCGCTACAGAGATTGCCG	GCTCAAATTTGTCTTTGTCTTCC	P		TaaCsp1ALhB_0187K24, TaaCsp1ALhB_0191K08, TaaCsp1ALhB_0224H20
1L_COS_389	AACAGTTCCGATGATGAATGC	TCTCATTTGGACGGACACG	x
1L_COS_390	GACACTGTGCTATTCTGCCG	ACTCCATCCAATGAAAGATTGC	x
1L_COS_391	TCTGATCTGTCACATGTTTCTGC	TGCCCTTTTAACCTGCTGC	x
1L_COS_392	TCTGATCGTTTCAAAAGGGC	CGATCAACACCAAGCATTACC	P		TaaCsp1ALhB_0224G09
1L_COS_393	GGAGAAGATGGGATGTGGC	ACAGAAAACTCTCATCTAGCTGTCC	P		TaaCsp1ALhA_0111H17
1L_COS_394	AGTATTTAGCTGCTCTTGCTTCC	TGTTCATCTACAAGAGATGGATAGG	P		TaaCsp1ALhB_0163N22, TaaCsp1ALhB_0220K10
1L_COS_395	GCAGCTGCATTGGTCTACTG	TGCTTCGGCCCATAATTG	P		TaaCsp1ALhA_0018E09
1L_COS_396	ACTCATCGGTATTGGCTCCT	AGTGTTGACCACTCAGGTTCC	P		TaaCsp1ALhA_0099D19, TaaCsp1ALhA_0107K09
1L_COS_397	CATGAAAACCGAGGCTAACG	AAACAGTAATTCGGGGAGCC	x
1L_COS_398	GCCAGATTCATTCGAGTTCC	TCCCGTCTCTTTTCTTCTGG	P		TaaCsp1ALhB_0199H10, TaaCsp1ALhB_0229G20
1L_COS_399	AACAGCGGCAGTTCATCC	GGATGCTAAAATTCAGACGAGG	P		TaaCsp1ALhA_0051G14, TaaCsp1ALhA_0099D20
1L_COS_401	CAGTCTGGAGGACACAGGC	ATGTTGACTGGGATGAAGCC	x
1L_COS_404	GAGCATTTTAAGGGTATTGGC	TGTAGTCGGTTTTACTTACTGATCC	x
1L_COS_405	AGAAGTTGTCATGTCCAAGGC	AAGGTTGATCCCGACAGG	P		TaaCsp1ALhB_0157I18, TaaCsp1ALhB_0215I03
1L_COS_406	GAACTGTGTTCCAGCAGGGT	AGGTGTTCATCTTTTTCTTCTTCC	x
1L_COS_407	TAGAAGATGCGCCGGCAA	CGTTGTAGCTCGGCCAGG	P		TaaCsp1ALhA_0122C09, TaaCsp1ALhB_0220L01
1L_COS_408	GAATATAGGCAGCTGCTGAGG	GGTCCAGCAGGTACACCG	x
1L_COS_410	GCCTGCATCAGTTGCTCC	TTGACAAGGATAGGCGTCG	P		TaaCsp1ALhA_0128H14
1L_COS_413	GAAAACAGTGGTTTGCCACC	CATATCGTTTGTCCCGACG	P		TaaCsp1ALhB_0194K14, TaaCsp1ALhB_0204J11
1L_COS_415	GGAAGATTTATTGGGGTGCC	ATTTTATATCATTATGGATGCCAGG	P		TaaCsp1ALhB_0214E15
1L_COS_416	TGATGTTAGCATAACGGCTCC	TATCGCCATGTCATTCACG	P		TaaCsp1ALhA_0104M17
1L_COS_418	CAGGCCATGTTCTCTCTATGC	CTTGGGGTTAAGTTCGTTGC	x
1L_COS_419	TTCTTAAATACACCGATGAGGAGT	CGCTGACATAATTCAAATAGCTG	P		TaaCsp1ALhB_0224E16
1L_COS_421	TCCATTGTCAGGTGCTGC	TTGCCAGAATCTTGAATTGC	x
1L_COS_423	CTCAGAGAAAGTGGGCAAGG	CAGTATGAACCACAGAACCTGG	x
1L_COS_424	CGTTCCTTTTGGGAGTTTATAGC	TTTGCGGTTGACTGATCG	x
1L_COS_425	GGGAGGCTTCTTTCTTCAGC	AGTATTTTGACTTTCCTCCGTCC	x
1L_COS_426	CAGCATCGTCCATTCAGGT	TGAGAGCTTGAGAGGGAGACAT	x
1L_COS_428	AGACGCTTGTATTCCATGCC	TCACATGCCATGATACCTCC	x
1L_COS_429	AAGGTCCATTGGAGAACTGC	CTAGCTCGTTCTGAGTTTCAGC	x
1L_COS_430	CACGGGTCTATTGAGGGC	GGGTTCCTTGAACATGCG	x
1L_COS_432	GAGAAAACCACCAAACTCTTGC	TCATGATCAATGTCTTCGCC	x
1L_COS_434	ACGGGTACTACCTGGAGGC	ACGTCGTCTTGAAACTCGG	x
1L_COS_435	CTTGGAGCTTATCTTGGCG	TCATTTGCCATGTTTGGG	x
1L_COS_436	AAATGCCAAATGGGAGGTC	GATCCAATCTTGTTTTGTAATGTTTG	P		TaaCsp1ALhB_0182J13, TaaCsp1ALhB_0235J22
1L_COS_437	AGGACATTGCGAAGGTTAGG	AGTGGGCCATGACAAAGG	P		TaaCsp1ALhA_0106I14, TaaCsp1ALhA_0119M02
1L_COS_438	TCGGAGACAAAATTTGATGC	TGTTTATCAAACTCAGGTGCAA	P		TaaCsp1ALhA_0122P05, TaaCsp1ALhA_0129H01, TaaCsp1ALhB_0173C10
1L_COS_439	CCTTTGGGAGTAAAACTCTTGG	CTCTCTGGCTTGGAAAGGC	P		TaaCsp1ALhB_0216N17
1L_COS_440	TCGAATCCTGACTTGTCCTG	TTCTGACATGAGCAGCTTGA	x
1L_COS_441	CTTTGGAATTTTTCCCATCG	CATCGGGTATGTTTTGGAGG	P		TaaCsp1ALhB_0136H04
1L_COS_442	CAGTACTCCACGCTCCTCG	ATGAGCTCGTCCACGTCC	P		TaaCsp1ALhA_0114I05
1L_COS_443	CTGCAGCAAGTATATGGCGA	AACAACGAACTCCCCTGAAG	x
1L_COS_444	GTCTTGTTAAAGATGACTGAAGAAGC	GATCAGGTGACGTGTCATGG	P		TaaCsp1ALhA_0033B20, TaaCsp1ALhA_0079L17, TaaCsp1ALhA_0109D24
1L_COS_445	ATGAGGACTTGTTGCCGC	TCAGACCACATAAGCTTTGCC	x
1L_COS_446	TGGTGTACAACGTCGTGAGG	CTCCAAGCTTCTGCAGCC	x
1L_COS_447	CTAGAGAGAGGAAATGGCCG	ATTCACGAGGAACGGACG	x
1L_COS_448	CCTAGAGATGTTGCTTGAGGC	TGTCGAGTTGAATGTTGACG	x
1L_COS_452	AACTACCCGGCGATACTGG	ATGTCTTCTTCTCCATCGCC	x
1L_COS_453	TCTGTGAGCTATTCAACAACTATGG	TGGTAGTGCCGCTTTTATCC	x
1L_COS_454	ATCCTCAAAGGTGGAACCG	GGTTGCAGTTGTCTGGAAGG	P		TaaCsp1ALhB_0163M17, TaaCsp1ALhB_0232N14
1L_COS_458	GAATTATGTTCAAAATGGCTTGC	TGTTTCTTTGAAATCCCCTCC	P		TaaCsp1ALhB_0184J08, TaaCsp1ALhB_0207M24
1L_COS_460	GATTCAAGGTCATGCTCATCG	TGAGGTTCTTTTTGCACTTGG	x
1L_COS_461	TTATCCCAGTCACCAGAGGC	ACATGTATCGCTTTACTAATTTCAGG	x
1L_COS_462	AATGTCAAGAAGCTGGTCCC	TCTTTGCGGTGTCTGAAGG	x
1L_COS_463	CAACAATGTCGTGTGCAGG	GTTCAGCTTCTTGTTCTGAATCC	P		TaaCsp1ALhB_0161I22
1L_COS_464	AAAGTTCACTTGATCTACGCTAATG	GATCTTGAAGCGATCAGGATAGT	x

## Sheet: ISBPs
Physical Mapping Integrated with Syntenic Analysis to Characterize the Gene Space of the Long Arm of Wheat Chromosome 1A
Stuart J. Lucas, Bala Anı Akpınar, Melda Kantar, Zohar Weinstein, Fatma Aydınoğlu, Jan Šafář, Hana Šimková, Zeev Frenkel, Abraham Korol, Irena Jurman, Federica Cattonaro, Sonia Vautrin, Arnaud Bellec, Hélène Bergès, Jaroslav Doležel, Hikmet Budak
BES sequences were previously described in Lucas et al. (2011) Funct Integr Genomics 12: 173-182
ISBP ID	F primer sequence	R primer sequence	Derived from BES:	Mapped	Deletion bin	BAC clones matched
sISBP_1AL_1	ATTGTGTCCCCTGTCTCCTG	AGAGGCAGCAGCATAAGCAT	Tae1AL45A09REV	P		TaaCsp1ALhA_0018K09, TaaCsp1ALhA_0045A09, TaaCsp1ALhA_0098O23
sISBP_1AL_2	ATGGTTCGGTCTGTAGGGTG	AAGGTCTTTGCCGATCCTTT	Tae1AL53P13FOR	P		TaaCsp1ALhA_0053P13, TaaCsp1ALhB_0154E21, TaaCsp1ALhB_0239H03
sISBP_1AL_3	GGGGTAGAACAAACTTGGCA	TGCCTAAAAACCAAACACACC	Tae1AL210G07REV	P		TaaCsp1ALhA_0077M21, TaaCsp1ALhB_0154F05, TaaCsp1ALhB_0210G07
sISBP_1AL_4	AGGGAACACCTCCCTCAAAT	CTTTCCCTCTTCCTGCCTCT	Tae1AL100O14FOR	P	1AL3_0.61-1.00	TaaCsp1ALhA_0055C08, TaaCsp1ALhA_0100O14
sISBP_1AL_5	TCACTTGCGACATTGCTTTC	CTATGAGTACCCGATGCCGT	Tae1AL60B14REV	P	1AL_C-0.17	TaaCsp1ALhA_0060B14
sISBP_1AL_6	TCGTCAAGCTCCTCTCCTTC	GACAGGTGTATGGCACATGG	Tae1AL39H19FOR	x
sISBP_1AL_7	ATTGGGATACCTTGCTGCAC	TGGCACATATGGCTGAGAAG	Tae1AL102C18FOR	P		TaaCsp1ALhA_0102C18, TaaCsp1ALhB_0139B21, TaaCsp1ALhB_0232D13
sISBP_1AL_8	CAGACTGAAATGAGTGAACAAACA	TTGCCATGATTGGATCAGAA	Tae1AL211F22REV	P		TaaCsp1ALhB_0156E21, TaaCsp1ALhB_0211F22
sISBP_1AL_9	TGCCAAAGTGTTTTGGGATT	GGCACAAGAACACATCATGC	Tae1AL93K19REV	x
sISBP_1AL_10	CCGTAATCGGTCTTGTTCGT	CGGCCGATTAATCTCAAAGA	Tae1AL143F15REV	P	1AL3_0.61-1.00	TaaCsp1ALhB_0143F15, TaaCsp1ALhB_0223A14
sISBP_1AL_11	TCCAAAACAGTGTGCAAAGC	TCGATAGCAAGAGTCCACAAGA	Tae1AL169B06REV	P		TaaCsp1ALhB_0135D20, TaaCsp1ALhB_0169B06
sISBP_1AL_12	ACCAGATTTTCCGCATTGAC	AAGACCTCTGATTGGGACGA	Tae1AL46L21REV	x
sISBP_1AL_13	TACTTTCTCACTCAGGGCCG	TTTCACCCAAGTTTGCATCA	Tae1AL106F06REV	x
sISBP_1AL_14	GCATTTAGGTCCCCCAAGAT	TGTCCATGGTTAGGAAACCG	Tae1AL187D15REV	P		TaaCsp1ALhB_0153G20, TaaCsp1ALhB_0187D15
sISBP_1AL_15	GCAGAAGTATTCTCGCAGGG	CAAAGGGGACCAATAAACCA	Tae1AL10D03FOR	x
sISBP_1AL_16	CCTACTGTGCACGGCATCTA	TGAAAGCTTTTAAGCGCCAT	Tae1AL82K19FOR	P		TaaCsp1ALhA_0082K19
sISBP_1AL_17	GGTCGCATCCTACTCTTTGC	TGTGATTGCTTGGTCCTCTG	Tae1AL118C08FOR	P		TaaCsp1ALhA_0118C08
sISBP_1AL_18	CCACATGGTTTGCCTCTTTT	TGTCCGGCTTGGTTTCTAAC	Tae1AL175D16REV	P		TaaCsp1ALhB_0175D16, TaaCsp1ALhB_0182E05
sISBP_1AL_19	TCATGGACCAGTGAGATGGA	GCGTTGGACCGATTTTTCTA	Tae1AL55M11REV	P		TaaCsp1ALhA_0055M11
sISBP_1AL_20	TAGGGGCAATAAAGTGTGGC	CATCCACCGAACCTTTTTGT	Tae1AL31I04FOR	P		TaaCsp1ALhA_0039C23, TaaCsp1ALhA_0031I04
sISBP_1AL_21	TTACACCCCTCCACAAGAGG	GCAAAACCCTTGACTTCCAA	Tae1AL12G14FOR	P	1AL3*_0.61-1.00	TaaCsp1ALhA_0012G14, TaaCsp1ALhB_0187M10
sISBP_1AL_22	ATCGAAAACTGTTGCGATCC	GGAGGGAGAGGGGTAGAGTG	Tae1AL152N06REV	P	1AL3*_0.61-1.00	TaaCsp1ALhB_0152N06
sISBP_1AL_23	GTTTTGGAGGGCAAAATGAA	CCCGCGCTATTGATACATCT	Tae1AL77I02REV	P		TaaCsp1ALhA_0077I02
sISBP_1AL_24	GTTTCCTGAACGAAAGCCTG	GGTAATGAACATGGGCGTTT	Tae1AL169J12FOR	x
sISBP_1AL_25	AGTATGTGTCGAAGGGTGTGT	ACTTCTCTCACGCTGTCGGT	Tae1AL179K18REV	P		TaaCsp1ALhB_0179K18
sISBP_1AL_26	CCTTCGGTTTGTTGGGACTA	GGCACTGAGGGTTGTGGTAT	Tae1AL77E07REV	P		TaaCsp1ALhA_0077E07, TaaCsp1ALhB_0145C16
sISBP_1AL_27	TGCTACAAAAAGGATTGGGC	CACGCAGAAGATCACCAAGA	Tae1AL130M20FOR	P		TaaCsp1ALhB_0130M20, TaaCsp1ALhB_0215H16
sISBP_1AL_28	CGGCTAAATAGAGCACCGAG	CACGCCAACTAGTGTCAAAAA	Tae1AL226K15REV	x
sISBP_1AL_29	TCTTGTAGTGTTCGCGTTGC	AATTTGGTCGAGTGATTGCC	Tae1AL103F07REV	x
sISBP_1AL_30	TGATATCTTCCCGTGAGCCT	CATCCAACCGTAGCTGCATA	Tae1AL194H05REV	P	1AL3_0.61-1.00	TaaCsp1ALhB_0194H05
sISBP_1AL_31	AACTGGAGCATCCAAATTGC	CGTCTAGATACAACCATTTCTCTGA	Tae1AL183K22FOR	x
sISBP_1AL_32	TCGTTGAAATCTCTAGAAAGACAAA	TCGCTAGTCATCTTGGTCCC	Tae1AL8O16FOR	x
sISBP_1AL_33	GAAGTATTCACGGGCGTGTT	CCCATTGTAGACATTTTTCTTTGTC	Tae1AL230E04REV	P		TaaCsp1ALhB_0227O15, TaaCsp1ALhB_0230E04
sISBP_1AL_34	CTGTTACCATCCGGCCTAGA	GCAAGATCAAATGCCCAAAT	Tae1AL9N22REV	P	1AL1_0.17-0.61	TaaCsp1ALhA_0009N22, TaaCsp1ALhB_0236F14
sISBP_1AL_35	ATGTCGGTCTTCCACGAAAA	TGGCAAAAACTGAGTAGTGGG	Tae1AL189O13FOR	P	1AL1_0.17-0.61	TaaCsp1ALhB_0189O13
sISBP_1AL_36	AGACGCAGAACGAGGAAGAA	TTCCATCGGACGTCGTTTAC	Tae1AL78B11FOR	P		TaaCsp1ALhA_0078B11
sISBP_1AL_37	GAAGGACAAGCTTTTTCGGA	GACAATTTGCAAGGCCCTAA	Tae1AL213I13REV	P	1AL3*_0.61-1.00	TaaCsp1ALhB_0213I13
sISBP_1AL_38	GGTCAGCCTGGCTCTGATAC	TAACCTGGTCAGCTGTTCCC	Tae1AL97M05REV	x
sISBP_1AL_39	AGAAGTAGGAGCCCACCACA	GGCCTCCCGTGTTCTACTTC	Tae1AL113N17FOR	P		TaaCsp1ALhA_0113N17, TaaCsp1ALhB_0220L01
sISBP_1AL_40	TTGCTATCCATGTGCCAGAG	CCCGCTTGTTCGTTCTTCTA	Tae1AL227C06REV	x
sISBP_1AL_41	TGTGCAAAGGTGTTGAAAGC	CATCCCAACTCCTAGACCCA	Tae1AL112E11REV	x
sISBP_1AL_42	TGTGCAGTTTGACTTTGACCA	CGTACATGTTTTGGCAGGTG	Tae1AL213A04REV	P	1AL3*_0.61-1.00	TaaCsp1ALhB_0162G02, TaaCsp1ALhB_0213A04
sISBP_1AL_43	AAATAACAGGTGACCAGCGG	CGTGCGATCTATTGTCATGG	Tae1AL201G24FOR	P		TaaCsp1ALhA_0126B21, TaaCsp1ALhB_0201G24
sISBP_1AL_44	GGCAATGACCCTGAACAACT	ATATTGATGATGGCCGAAGC	Tae1AL126J15REV	x
sISBP_1AL_45	CCGAACCTGGGTAAACATTG	TTCTAGCCCGCTGTGACTTT	Tae1AL160A14FOR	P		TaaCsp1ALhB_0160A14
sISBP_1AL_46	AATAGCACCTTGGCCAACAC	ATGATCTTTGGCAAACCCTG	Tae1AL140N17FOR	P		TaaCsp1ALhB_0140N17
sISBP_1AL_47	CGCGGACACTAAGAAGGAAG	CCCAACGATCTTCACCAACT	Tae1AL121B20FOR	P		TaaCsp1ALhA_0121B20
sISBP_1AL_48	CCAATGATCACTCTCTCACCAA	TCCCGTTCATCAAATGACAA	Tae1AL227D18FOR	P		TaaCsp1ALhB_0227D18, TaaCsp1ALhB_0172J08
sISBP_1AL_49	CTGTTACCATCCGGCCTAGA	ACTCCTTGGCTAAGTGGGGT	Tae1AL87L23FOR	x
sISBP_1AL_50	GGTTATCATTCATTGCGCCT	AGCAAGGTGTCCGAAACATC	Tae1AL51J21FOR	x
sISBP_1AL_51	CACAAAGGAGAGTCCCATCC	ATCAATAACCGTGCTACCGC	Tae1AL166G01FOR	x
sISBP_1AL_52	AATGTGGCTTGCCTAAGGTG	GTCAGCTCATGTTGACGGTG	Tae1AL38K19FOR	P		TaaCsp1ALhA_0038K19
sISBP_1AL_53	GCGGCCCTTTTTCCTAATAC	ACTCGTGCAAATGGTCTTCC	Tae1AL229H03REV	P		TaaCsp1ALhB_0229H03
sISBP_1AL_54	TCTCTGGCAGCTTTGTGCTA	GACGCAATGTTGTCATCGTC	Tae1AL212B22REV	P		TaaCsp1ALhB_0212B22
sISBP_1AL_55	TCCTCCACTTCTTCCACGAC	TGCCACATCTAGCAACAACC	Tae1AL76P20REV	P		TaaCsp1ALhA_0076P20, TaaCsp1ALhA_0118F12
sISBP_1AL_56	TCCCTCTGTAAAGAAATATAAGAGCA	CGTGAGTTTGGGTGGCTAAT	Tae1AL55G24REV	P		TaaCsp1ALhA_0055G24, TaaCsp1ALhA_0112H18, TaaCsp1ALhB_0210F15
sISBP_1AL_57	CCCGAAGCTATCTGAAGCAG	CTTTCACGCCAAGGAGAGTC	Tae1AL224D16REV	P		TaaCsp1ALhB_0208G03, TaaCsp1ALhB_0224D16
sISBP_1AL_58	GGGTTTATCCCCATGTGATG	CAGTGAACCTACTTCACATAACAAA	Tae1AL80P10REV	x
sISBP_1AL_59	TTTGATCCTCAGACGCACAG	GGCCAAATACAGGCCAATAG	Tae1AL227I23FOR	P	1AL1_0.17-0.61	TaaCsp1ALhB_0227I23
sISBP_1AL_60	GCCATGCAAATCAACCTTCT	CTTACCGTGGTCTCCCTCAA	Tae1AL143H01FOR	x
sISBP_1AL_61	ACTCCCTCCGTTCACAAATA	TAGTTCACCCTCGATTTCGG	Tae1AL176M17FOR	x
sISBP_1AL_62	GGTGCACAACCAAAGATGAC	GCGTCGTGGCTTTTAGTAGG	Tae1AL136E16REV	x
sISBP_1AL_63	CGGGACATACACGGCTAACT	AACAGTAAGAAAACATGATGCAAAA	Tae1AL175O16FOR	P		TaaCsp1ALhB_0175O16
sISBP_1AL_64	TATCTTCCCGTGAGTCCCTG	CGCTACATCCAAGGGTGAAT	Tae1AL85O04FOR	P		TaaCsp1ALhA_0085O04
sISBP_1AL_65	GCGATCGCTAATTGGTCATT	GTGCATGGTCAGACTGTCGT	Tae1AL126B21REV	x
sISBP_1AL_66	TGCTATTCATGTGCCAGAGC	TGCCAAAATACACGCACATT	Tae1AL184N14REV	x
sISBP_1AL_67	ATATTTCCCTGGATTTGGGC	TGTGCACCTTTCTGGGTACA	Tae1AL227I01FOR	P	1AL1_0.17-0.61	TaaCsp1ALhB_0227I01
sISBP_1AL_68	TCTGCCTCAAAATTCCACCT	CCTTCGTTCTGTCGTTCACA	Tae1AL203H06REV	P	1AL3_0.61-1.00	TaaCsp1ALhB_0203H06
sISBP_1AL_69	GGGTGTTCACTAATGTGCCC	ATCACAGGAAGAATGTCCCG	Tae1AL139K22REV	P		TaaCsp1ALhB_0139K22
sISBP_1AL_70	CTGTTACCATCCGGCCTAGA	TTGCTGTTGTTGTCGTCTCC	Tae1AL121E04FOR	P		TaaCsp1ALhA_0121E04, TaaCsp1ALhB_0148O07
sISBP_1AL_71	CCGCCCCGTAATGTAAGATA	TCCATGCTACACAAATATCCG	Tae1AL124E03FOR	x
sISBP_1AL_72	AATTGGTCGGACCCTTTTTC	CTAGGCCGAGCCTGTCTATG	Tae1AL130C22FOR	P		TaaCsp1ALhB_0130C22
sISBP_1AL_73	CTCACGTCATCACCTGCATC	GCTGATGCATGTCACCAAAA	Tae1AL107K17FOR	P		TaaCsp1ALhA_0107K17
sISBP_1AL_74	TATGTATCCCCAACCCCTCA	GCGTGAAGAGGAGGCTATTG	Tae1AL207H19REV	x
sISBP_1AL_75	GGTCTACCGTTGTTGCGATT	CGGAAATCGAGAATGCACTA	Tae1AL209O13REV	P	1AL_C-0.17	TaaCsp1ALhB_0168J16, TaaCsp1ALhB_0209O13, TaaCsp1ALhB_0165N15
sISBP_1AL_76	CTGCTAGAGAACTGACGGGG	GAGGGATCACCCGTAGTCAA	Tae1AL230B06FOR	P		TaaCsp1ALhA_0129I02, TaaCsp1ALhB_0230B06
sISBP_1AL_77	CCAGCTAAACGTGCTTGACA	ACGGGGATAGAGGAAGCACT	Tae1AL99A21REV	P	1AL_C-0.17	TaaCsp1ALhA_0038F08, TaaCsp1ALhA_0099A21
sISBP_1AL_78	CCAACCACCTCGATTACCAC	TGCAGAACAGGTCCACTCAG	Tae1AL227A19REV	x
sISBP_1AL_79	GCACACCCTATGCACTGAGA	AGAAGGGCCTGTACGAGTGA	Tae1AL216J16REV	P		TaaCsp1ALhB_0214N14, TaaCsp1ALhB_0216J16
sISBP_1AL_80	AAAAACAACAACTGGCACCG	AAAATTCTACGGGCAAAGCA	Tae1AL209A22REV	x
sISBP_1AL_81	ATGCCTGATTCGAAGAAAAA	TTCCCCTCGTGATTTCTGTC	Tae1AL187P24REV	P	1AL3*_0.61-1.00	TaaCsp1ALhB_0187P24
sISBP_1AL_82	CAGGTGCTACGCACGATAGA	ATAAGACCTGAGGCCCCAAC	Tae1AL125C15FOR	x
sISBP_1AL_83	TGTTACCGGTAGGATCGAGG	CAAGGCAGGGTATGTGTGTG	Tae1AL98A09REV	x
sISBP_1AL_84	GGGACTACATAGTAACGAAGGGA	TGAAGCCATGAACCAATCAA	Tae1AL171C19REV	P	1AL3_0.61-1.00	TaaCsp1ALhB_0203B08, TaaCsp1ALhB_0171C19
sISBP_1AL_85	CCCAATACCGGCTCATAGAA	GCTAAGAAGCGAGTGGCAAA	Tae1AL198D18FOR	P		TaaCsp1ALhA_0113P03, TaaCsp1ALhB_0198D18
sISBP_1AL_86	TTGCTACAAAAGGATTGGGC	CGGCAAATACTCAAATGGCT	Tae1AL218A10FOR	P	1AL1_0.17-0.61	TaaCsp1ALhA_0068D04, TaaCsp1ALhB_0218A10
sISBP_1AL_87	CAGCTCAATTTTAGCCGCTC	GGCTCATAGATGTGTCCGGT	Tae1AL142C08REV	P	1AL1_0.17-0.61	TaaCsp1ALhB_0142C08, TaaCsp1ALhB_0234F08
sISBP_1AL_88	AGCTCCCTTGTGGAGAAAGA	TCGCAAACATGCTTATGTGG	Tae1AL207N22REV	x
sISBP_1AL_89	ATTTTTCCGGCTAACCCTGT	CACCACAGAAGCAAAGCAAA	Tae1AL5G14FOR	P		TaaCsp1ALhA_0005G14, TaaCsp1ALhA_0089K11
sISBP_1AL_90	AAAGATCCTGGACTGAGGCA	GCTTCACTCATTTTGCTTCG	Tae1AL76P07FOR	x
sISBP_1AL_91	GGATTTCGAGGCTGACTTGT	AACCATCTTCGATTAACGAGC	Tae1AL187M21REV	x
sISBP_1AL_92	CTCAAGTCTCGCATGACCAA	CAATGAACCCTAGCCATCGT	Tae1AL142A03FOR	P	1AL3_0.61-1.00	TaaCsp1ALhB_0142A03, TaaCsp1ALhB_0226J23
sISBP_1AL_93	ATAGTCCAGGAGTCCGGCTT	AAGTAAAAAGAAAAGGCCCCC	Tae1AL191C21REV	x
sISBP_1AL_94	GGTCCTCAAATCACACCCAG	CATTCCGTGCTTTTTCAGGT	Tae1AL6E02FOR	P		TaaCsp1ALhA_0006E02
sISBP_1AL_95	ATGTTTCCTGCTGGCGATAG	TGCAATGAAAGAAACAAACACA	Tae1AL142O03FOR	P		TaaCsp1ALhB_0142O03, TaaCsp1ALhB_0198E06
sISBP_1AL_96	CCTCCTGATAAAGGCTGCTG	CAAGGATGGAGGCTAATCCA	Tae1AL205P14REV	P		TaaCsp1ALhB_0205P14
sISBP_1AL_97	GATTGACGTGGCGAGTGTAA	GAGGCAAGATCAGGGTTGAG	Tae1AL105I10REV	x
sISBP_1AL_98	GCCAAGGTGAGTCCTATCCA	CTAGGGTTTCCATCCGGTCT	Tae1AL103B10REV	P	1AL1_0.17-0.61	TaaCsp1ALhA_0040N18, TaaCsp1ALhA_0103B10
sISBP_1AL_99	TCCCTCTGTCCCAAAATAAGTG	AAATGGGCTCTCAATGATGG	Tae1AL131E12REV	x
sISBP_1AL_100	CCAAAGTCAACAACGAACGA	ATGTGCCACTCATTTACCCC	Tae1AL49M01REV	x
sISBP_1AL_101	GTAGTCGGGCCATGAGTGTT	TTGTGTCATCACCAAAATACAGA	Tae1AL25K09REV	P	1AL1_0.17-0.61	TaaCsp1ALhA_0025K09, TaaCsp1ALhA_0084M06
sISBP_1AL_102	CGAACTTGGCTTGGGATTTA	TGCAAACCTAGCTTCCAATG	Tae1AL148F09FOR	P		TaaCsp1ALhB_0148F09
sISBP_1AL_103	CACGGCTCATCACAAACAGT	CCTTTGGACTCCGTTTGGTA	Tae1AL218B20REV	P		TaaCsp1ALhB_0218B20
sISBP_1AL_104	CGGACTTTGCATTTGATGTG	TGAACGTACGTCATCGGAAA	Tae1AL13C07FOR	x
sISBP_1AL_105	TGCACAACCGAAGATGACTT	TGTTTCGTAAGGCGATCTCA	Tae1AL170E22REV	x
sISBP_1AL_106	GTTTCGTGGCATTTGGACTT	CCGAAAATGCAATATGGGTC	Tae1AL68H03FOR	P	1AL3_0.61-1.00	TaaCsp1ALhA_0068H03
sISBP_1AL_107	AAGCTTGTATGTCGTCCGCT	CACTATCACATACGGTGCGG	Tae1AL73M21FOR	x
sISBP_1AL_108	TACAGCGTACCGGAGGAAAC	ATCCAACGATAGGTGTTGGG	Tae1AL45B15FOR	x
sISBP_1AL_109	CGACCATACACCATTGGACA	CGACGTGAATTCCCTCAGTT	Tae1AL189N21REV	P	1AL_C-0.17	TaaCsp1ALhB_0189D11, TaaCsp1ALhB_0189N21
sISBP_1AL_110	TGAAATCTCATGCGTTCAATG	AACGGGAGAGGGATTGAGTT	Tae1AL208E13REV	x
sISBP_1AL_111	TGTTTACAAGTCTGTCGGCG	TTGCTTGCATGCAGTCATAA	Tae1AL53J05REV	P	1AL_C-0.17	TaaCsp1ALhA_0053J05, TaaCsp1ALhB_0197A15
sISBP_1AL_112	TAGCTGTCACTTGGCACTGG	GTGCCGCTGTTTCCTTAGAC	Tae1AL132I15REV	P		TaaCsp1ALhB_0132I15
sISBP_1AL_113	TACCTTGCAGGTTGTTGCAC	CCCCGTAAAGAAATATAAGAGCG	Tae1AL38K24FOR	x
sISBP_1AL_114	CCATCAATTTTGCCTCGATT	GATGCAAATAAGGCGGTTGT	Tae1AL17J21REV	x
sISBP_1AL_115	GCTTTTCATGACACATACAATTTGA	AGAAAACATGGCACCTGTCC	Tae1AL208O05REV	P		TaaCsp1ALhB_0170G17, TaaCsp1ALhB_0208O05
sISBP_1AL_116	CAGGTGTACTTCCCCTGCAT	CACGCCAACTAGTGTCAAAAA	Tae1AL110I23FOR	x
sISBP_1AL_117	CGAACCTGGGTAAACATCGT	AGGAGGAACAAATGCGAATG	Tae1AL6J22FOR	P	1AL_C-0.17	TaaCsp1ALhA_0006J22, TaaCsp1ALhB_0209D13
sISBP_1AL_118	TGAATGACCATGTTACCCCC	CTCCTCGCTCCAAAATAAGTG	Tae1AL145B10REV	P		TaaCsp1ALhB_0145B10
sISBP_1AL_119	TCCGTCCGGAAATACTTGTC	TCACTTCATGCATCCTACCAA	Tae1AL14G16FOR	x
sISBP_1AL_120	ATAAGGGGCAGGGATTTCAC	CGAGCTAGTCAAGTAGAGGCA	Tae1AL95H15REV	P	1AL3*_0.61-1.00	TaaCsp1ALhA_0078O07, TaaCsp1ALhA_0095H15
sISBP_1AL_121	CGCAGATGATGTCTTGAGGA	CGTAAGTGGCCTCATAGGGA	Tae1AL196K06REV	P		TaaCsp1ALhB_0196K06, TaaCsp1ALhB_0223I05
sISBP_1AL_122	CCATCAATTTTGCCTCGATT	TTCGAGAAGCCATCTCACCT	Tae1AL221G01REV	x
sISBP_1AL_123	TTCCGCGAAGCTAAAGACAT	GTGGGTGACAGTTGGGAGAT	Tae1AL196J14REV	x
sISBP_1AL_124	TCCCACAGAAAACGATAGCC	CGGTTGGTCACCTCATAACC	Tae1AL7O14FOR	x
sISBP_1AL_125	TCCAAATTAATTGTCGCAGC	AGCTCCCTCAGGTGTTTCAA	Tae1AL134H17FOR	x
sISBP_1AL_126	TCCGTATGTGGTAGTCCATTTG	AGAATTGTGGCGAGTGTTCC	Tae1AL139J01FOR	P	1AL1_0.17-0.61	TaaCsp1ALhB_0139J01
sISBP_1AL_127	CATTGATTCAGCCACACCTG	TACTCCGCTCGTCCCATAGT	Tae1AL192A11FOR	P		TaaCsp1ALhB_0192A11
sISBP_1AL_128	AGTTAACCCGGCCCAGATAG	CTGTTCGAGCGAAGCAGAG	Tae1AL108L17REV	x
sISBP_1AL_129	GAATCACCATGGAATGTGTTTTT	TTGTAATCACCAATCTGATGGAA	Tae1AL216A24FOR	P	1AL3*_0.61-1.00	TaaCsp1ALhB_0216A24
sISBP_1AL_130	CAAGTGATGACAACCCGATG	TTGATCAACGAGCTAGCCAA	Tae1AL100A24FOR	P	1AL3*_0.61-1.00	TaaCsp1ALhA_0100A24, TaaCsp1ALhB_0140K02
sISBP_1AL_131	ACTACCAAGACCAATTGCGG	CGGGCTACGGCACTTACTTA	Tae1AL194N18REV	P	1AL3_0.61-1.00	TaaCsp1ALhB_0141N12, TaaCsp1ALhB_0194N18
sISBP_1AL_132	TCAAACGGATATATCTAGCACCAA	TATTCTCCCCCAGGAGAGGT	Tae1AL220B23FOR	P	1AL3*_0.61-1.00	TaaCsp1ALhB_0206P02, TaaCsp1ALhB_0220B23
sISBP_1AL_133	ACCTTAGACGCACATTTCGG	CTTCCTCTGTCGAAAGGCAC	Tae1AL166M12FOR	P	1AL_C-0.17	TaaCsp1ALhB_0166M12, TaaCsp1ALhB_0230K13
sISBP_1AL_134	TCCTTTCGGGTAACAGATGC	ACTCATCTCGTCATCTGCCC	Tae1AL47I01REV	x
sISBP_1AL_135	AGATTTTTCCACGGCCTTCT	TCCTGCGTTTTCAAAATCCT	Tae1AL61J07REV	x
sISBP_1AL_136	CGTGTCACGATAGAAAGCGA	CATGTTTTAGTGTTAGATGCATTCG	Tae1AL107E03FOR	P		TaaCsp1ALhA_0107E03
sISBP_1AL_137	GTAGGTCCGGTATGGGTGTG	ACGGGTGGAGATGCCATTAG	Tae1AL52N01REV	x
sISBP_1AL_138	ACCCTGCCAAAAGATACACG	CAACATTGTAGGCTGACAAAACA	Tae1AL167O07FOR	P		TaaCsp1ALhA_0114I12, TaaCsp1ALhB_0163D03, TaaCsp1ALhB_0167O07
sISBP_1AL_139	ATGTGTGCAGTTCCACCAAA	CAGAAGGTGTATCGGGGAGA	Tae1AL94I11REV	x
sISBP_1AL_140	CAACACTCGCATGACCAATC	GGACAAAAAGGGATTTGAGG	Tae1AL5I21FOR	x
sISBP_1AL_141	TTTCACCATGAACCACATGC	GCGGAGCCTCTCAACATCTA	Tae1AL117A06FOR	x
sISBP_1AL_142	ATTCCTGCGTACGAGAGAGC	GCAAAGTCCCCACACAAAGT	Tae1AL179K18REV	x
sISBP_1AL_143	GGAATCCAGCCTACTCCTCC	ACATCAACCGCGTTGTCATA	Tae1AL224K11REV	x
sISBP_1AL_144	AAACACCACCCCTTTTCCAT	TAGGATCTCCGGTGATTTGG	Tae1AL8K01REV	P		TaaCsp1ALhA_0008K01
sISBP_1AL_145	CCGGTCAATACAATTCTGGC	AACACCCATGGAGATAAGCG	Tae1AL10K23REV	P	1AL3*_0.61-1.00	TaaCsp1ALhA_0010K23, TaaCsp1ALhA_0129D18
sISBP_1AL_146	CATGTCCCCTGTCTCCTGTT	AATCACTTTTGCGGCTTGAC	Tae1AL212I06REV	x
sISBP_1AL_147	GCTAGCTATGGACAGGGGTG	ATGATGTCGCCACAACAAGA	Tae1AL35K19FOR	P	1AL3*_0.61-1.00	TaaCsp1ALhA_0005N11, TaaCsp1ALhA_0035K19, TaaCsp1ALhB_0160I23, TaaCsp1ALhA_0011K13
sISBP_1AL_148	CCTAAGGGAATCTTGCCACA	GCCACACTTTATTGCCCCTA	Tae1AL31I04FOR	P		TaaCsp1ALhA_0031I04
sISBP_1AL_149	GGTCATGTTGCACAACCAAA	ACGCAAATGATAAATCCCGA	Tae1AL221E02REV	x
sISBP_1AL_150	GGTCACGGTGCACAACTAAA	ACGCAAAATGATAAATCCCG	Tae1AL158J08REV	x
sISBP_1AL_151	GCGTGCGTAGAGTCGTATCA	AACGCAAAAGAAAGAGAGCG	Tae1AL139B11REV	P		TaaCsp1ALhB_0139B11
sISBP_1AL_152	CGAACAAAGTGTGATGGGTG	CATGCATGAGAGAAAACGTGA	Tae1AL10D03REV	P		TaaCsp1ALhA_0010D03
sISBP_1AL_153	GCTGGCTTTACCTTTACCCC	CGCATGCCCTGTAAACTGA	Tae1AL177I08FOR	P		TaaCsp1ALhB_0145M18, TaaCsp1ALhB_0177I08
sISBP_1AL_154	TCTCCCTCGGAGCTTATGAA	GATGAGGTTTCCCAAGCAAA	Tae1AL141L23REV	P		TaaCsp1ALhB_0141L23
sISBP_1AL_155	GATTGGGTGCCTTATGTTGG	CAAAAGATCATCCGTTTGGG	Tae1AL193L07REV	P		TaaCsp1ALhB_0193L07, TaaCsp1ALhB_0204I22
sISBP_1AL_156	AGTCAAATTGGTGAAACGCC	TCCTCAAGCGCAAAAAGATT	Tae1AL218O01FOR	x
sISBP_1AL_157	GGGAGGCTCTAGCTCTTGCT	AAGGGATAATGCATGCTTCG	Tae1AL4C09REV	x
sISBP_1AL_158	CACTTATGTTACTACCCACTATGAAGG	ATACCGGCTATGATACCCCC	Tae1AL129H20REV	x
sISBP_1AL_159	GTGTCCCTTGCCTCCTGTTA	GAGAGACCGCGACCTCTATG	Tae1AL58H24FOR	P		TaaCsp1ALhA_0058H24, TaaCsp1ALhB_0196L08
sISBP_1AL_160	CGGATTCTTTCCTTCACGTC	AGAAGTAGGAGCCCACCACA	Tae1AL230C12FOR	P		TaaCsp1ALhB_0190K05, TaaCsp1ALhB_0230C12
sISBP_1AL_161	TCAAGCTTAGTTGCTTGCTCTC	CACTTTGATCCAATTTGCCA	Tae1AL216G18REV	P	1AL_C-0.17	TaaCsp1ALhB_0216G18
sISBP_1AL_162	GAAAGCGATCCTCCTACGTG	CAAATGTCCCATACACCTGC	Tae1AL105I05REV	P	1AL_C-0.17	TaaCsp1ALhA_0075P20, TaaCsp1ALhA_0105I05
sISBP_1AL_163	ATGCCACGGGTCAACTAGAG	AAACAAATAATGAACGCGGC	Tae1AL191N09FOR	P		TaaCsp1ALhB_0157L07, TaaCsp1ALhB_0191N09
sISBP_1AL_164	GCTCCACTGTGTTTCAGGGT	ACGCAACTCAGGCTCAAAAT	Tae1AL219M09REV	P		TaaCsp1ALhB_0193D11, TaaCsp1ALhB_0219M09
sISBP_1AL_165	AAGTTCTCCAGCCTCCCAAT	TCAAAGATGACTTTTGGAAGCA	Tae1AL230H04FOR	P		TaaCsp1ALhB_0230H04
sISBP_1AL_166	CGAACCTGGGTAAACATCGT	GTGTCATGGTGAACGTCTGG	Tae1AL197O17FOR	P		TaaCsp1ALhB_0197O17
sISBP_1AL_167	GCTGCTTGAACTTGTCCTCC	GGCTTTGGGCTTTAGCTCTT	Tae1AL240F01FOR	P		TaaCsp1ALhB_0240F01
sISBP_1AL_168	AGGACCCTTTAGTCCCCGAC	ATAAAGACGCATGGGACACC	Tae1AL72C21FOR	x
sISBP_1AL_169	TGCACAACCGAAGATGACTT	GACGCAAATGATAAATCCCG	Tae1AL234D18FOR	x
sISBP_1AL_170	GCCCATAAGATTGGCACACT	AGTTAACCCGGCCCAGATAG	Tae1AL135O19FOR	x
sISBP_1AL_171	CTAGGCTCGGACTATGCAGG	GATGCTCCCAAGAGAGAACG	Tae1AL170O11REV	x
sISBP_1AL_172	TGCCTAACTTGCGACAAATG	ATTACCAAACGCACGTAGCC	Tae1AL5L11FOR	P		TaaCsp1ALhA_0005L11, TaaCsp1ALhA_0116A14
sISBP_1AL_173	TCACTTGCGACATTGCTTTC	GTTTCTGAGTTCAGGAGGCG	Tae1AL188F12FOR	P		TaaCsp1ALhA_0104P03, TaaCsp1ALhB_0188F12
sISBP_1AL_174	TCCTTGAAACCAACACATGG	AAATTCCATGCTTCCGTGAC	Tae1AL195P05REV	P		TaaCsp1ALhB_0195P05
sISBP_1AL_175	CCACAGCTACAACGTCCTGA	TCCACTTAGTCTTCCCGTGC	Tae1AL114L13FOR	P	1AL1_0.17-0.61	TaaCsp1ALhA_0114L13, TaaCsp1ALhB_0168M06
sISBP_1AL_176	CCTTGAAACCAACACATGGA	TCACGGGGATACAACACAGA	Tae1AL190I05FOR	P	1AL3*_0.61-1.00	TaaCsp1ALhB_0169L20, TaaCsp1ALhB_0190I05
sISBP_1AL_177	ACAACCACCATCTCCTCCAG	CAACTAGAGGCTCACCAGGG	Tae1AL84N09FOR	P		TaaCsp1ALhA_0084N09
sISBP_1AL_178	CATAAACTTTGTCCTGTGTCGC	CCGCCACTACCCTCAAATTA	Tae1AL109A14FOR	x
sISBP_1AL_179	ATGATCTTGCGTGTGCGTAG	GGATTTGGCAAGTGGTTGTT	Tae1AL226F08FOR	P	1AL_C-0.17	TaaCsp1ALhB_0226F08
sISBP_1AL_180	GGTGCACAACCAAAGATGAC	ACGCAAATGATAAAACCCCA	Tae1AL234O20REV	x
sISBP_1AL_181	TCTTCCCAGAGCATGGACTC	CCTATCGCCCACACTCACTT	Tae1AL171C24REV	P		TaaCsp1ALhA_0126E12, TaaCsp1ALhB_0171C24
sISBP_1AL_182	GGGCTCATTTTCATCAGAGG	TTTTGCCGAATGTGTGTGTT	Tae1AL46L21REV	x
sISBP_1AL_183	ATTTTTGGGTCATGTGGGAA	ATGCTTCTATGGGTTGTGGC	Tae1AL215O02REV	P		TaaCsp1ALhB_0190O11, TaaCsp1ALhB_0215O02
sISBP_1AL_184	TGATCTGACCCTTGTGTAGGG	GGAGAAGACGACGAAAGCAC	Tae1AL231G20REV	x
sISBP_1AL_185	ATGCAGAGGCCTGGGTTAC	ACAGGTTGGAGGTTGGACTG	Tae1AL46K12FOR	P		TaaCsp1ALhA_0046K12, TaaCsp1ALhB_0218O08
sISBP_1AL_186	TTCCACAATGTCACCAGCAT	TTGACCAAAACTAATATGCGGA	Tae1AL198C17REV	P	1AL3_0.61-1.00	TaaCsp1ALhB_0141I15, TaaCsp1ALhB_0198C17
sISBP_1AL_187	AACCCTAGCCCTCGTCATCT	AACAGCATGGAACAATCAAAA	Tae1AL70I18FOR	x
sISBP_1AL_188	TACTCCCTCCGTCCCAAAAT	TGTGCCAAATGACGGTTCTA	Tae1AL238D12REV	P		TaaCsp1ALhA_0097K05, TaaCsp1ALhB_0238D12
sISBP_1AL_189	TAGTCGTCTTCCCCTTGCAT	CCCGTCCGGATTATATGTTG	Tae1AL135E18REV	x
sISBP_1AL_190	TACATGCCTTCCATTTGTCA	AATGTACGCTCAAACCCGAC	Tae1AL229L12FOR	x
sISBP_1AL_191	GGTTTCGAAATCTCATGCGT	TGTGGGCCTCTTGGTTTTAC	Tae1AL103G20FOR	x
sISBP_1AL_192	GCACGAACCTGGGTAAACAT	GTTAAAGCATCGCGTGACAA	Tae1AL235K06REV	P		TaaCsp1ALhB_0235K06
sISBP_1AL_193	CATGGGACGGAGTCTTCAAT	TAGCTCTCCTGTGGCCTGTT	Tae1AL157E05REV	P	1AL_C-0.17	TaaCsp1ALhB_0157E05
sISBP_1AL_194	CTCCCTCCGTCCAAAAATAC	TGCAGGGAGATCTGTCAATG	Tae1AL114C09FOR	x
sISBP_1AL_195	CATAGTCGTCTTCCCCTTGC	TTTGGATTACATGTTGCCGA	Tae1AL229E08REV	x
sISBP_1AL_196	GGGGATGCTTTGTGATTTGT	CCCGACGTCAGGAATTTTTA	Tae1AL209I09REV	x
sISBP_1AL_197	ACAAAGCAGCATGTGGACTG	TCAAAGTTTCAAAAAGTTGACTTAAAA	Tae1AL108A11REV	x
sISBP_1AL_198	CATGCATGTATGATGTGGCA	TAAAACATTCGGCCCAACTC	Tae1AL89D01REV	P		TaaCsp1ALhA_0089D01, TaaCsp1ALhB_0173H17
sISBP_1AL_199	TGGTCTAGCATTTATCGCCC	TAGGGAATTAATGGGGCTGG	Tae1AL130O12FOR	x
sISBP_1AL_200	ATGCTCGTCTCGGTTGTACC	GATGATACGGAGCATCCCAC	Tae1AL17B13FOR	x
sISBP_1AL_201	GAACACAGCTTTTCGCACAA	AGCTGAAGGACGAGAATGGA	Tae1AL143C05FOR	x
sISBP_1AL_202	TGGGTTCGGCACTCTTACTT	AAGCGGCAGCATTAATCATC	Tae1AL72G23REV	P		TaaCsp1ALhA_0072G23, TaaCsp1ALhA_0124I11
sISBP_1AL_203	TAGCACAAACATGGCCGATA	ATGCTGAAACCCGTTCACTC	Tae1AL160F09REV	x
sISBP_1AL_204	GATGCATAGGCCTGGAAAAA	CGTTGGTTGCGAGGATTTAT	Tae1AL59J10REV	P	1AL_C-0.17	TaaCsp1ALhA_0102I19, TaaCsp1ALhB_0201E07, TaaCsp1ALhA_0059J10
sISBP_1AL_205	CAAGCTTATTCCAGAATTTTCCC	CGTTGGTTGCGAGGATTTAT	Tae1AL42F15REV	P	1AL1_0.17-0.61	TaaCsp1ALhA_0042F15, TaaCsp1ALhA_0112B14
sISBP_1AL_206	AGCCAATAATCCCTCCATCC	GACCACATGCATTGTCCAGA	Tae1AL136K21FOR	P	1AL_C-0.17	TaaCsp1ALhB_0136K21
sISBP_1AL_207	CATCCGTATGTCGTAGTCTATTTGA	AGTTTAGGGACAAATCGGGC	Tae1AL39C04REV	P		TaaCsp1ALhA_0039C04, TaaCsp1ALhB_0171J16
sISBP_1AL_208	TTTGAAAATACCTTCATATTGGTACAT	ACTTCCTCCGTCCCAAAATA	Tae1AL197L04REV	x
sISBP_1AL_209	ATAGTGACCGTGACATGGCG	CGTTGGTTGCGAGGATTTAT	Tae1AL223F24REV	P		TaaCsp1ALhB_0223F24
sISBP_1AL_210	TTGGCTGCCATTTAGGAGTT	CGGAGCAAAATGAGTGAATCT	Tae1AL196D11REV	x
sISBP_1AL_211	ATACAAATGCATGTCGCCAA	CAATCATTCACGACGCTACG	Tae1AL14I07REV	P		TaaCsp1ALhA_0014I07, TaaCsp1ALhB_0223C09
sISBP_1AL_212	TCCGCTAAAGAAATCCAATGA	TACCACTTGGGTTTTGCTCC	Tae1AL157E19FOR	x
sISBP_1AL_213	TTGCTATCCATGTGCCAGAG	GATGATTGGGAAATCATGGG	Tae1AL229O02REV	P		TaaCsp1ALhB_0229O02, TaaCsp1ALhB_0235N13
sISBP_1AL_214	TGGACGGAATGAAGACACAA	TGAATGTAAAACATCCAAGAATGA	Tae1AL235J22REV	P	1AL1_0.17-0.61	TaaCsp1ALhB_0182J13, TaaCsp1ALhB_0235J22
sISBP_1AL_215	CATTGATGATCTGCCTGGTG	TCGTAGTGTCGCGTTAGCAG	Tae1AL38K24REV	P	1AL1_0.17-0.61	TaaCsp1ALhA_0112E11, TaaCsp1ALhA_0038K24
sISBP_1AL_216	ATCAAGTTTGTAGGGGCAGC	TAGCTCCATCACCTTGCTCA	Tae1AL90J04FOR	x
sISBP_1AL_217	CCCGAGGACCCCTTATTCTA	CCAAACCACAATGCATTCAC	Tae1AL43P03REV	P		TaaCsp1ALhA_0043P03
sISBP_1AL_218	ATCCAAAGGGATCTTCTCCG	GTGTGCTGATTCATGTTGGG	Tae1AL97E01REV	x
sISBP_1AL_219	ATGGAGGAGGCCAGAACATA	AAACCACTCCGCCTATTCCT	Tae1AL31I04REV	P		TaaCsp1ALhA_0031I04
sISBP_1AL_220	TTACCATCCGACCTAGACGC	CACGTGTCATTCACCCAAAG	Tae1AL220I14REV	P	1AL_C-0.17	TaaCsp1ALhB_0206N15, TaaCsp1ALhB_0220I14
sISBP_1AL_221	ATTCAACTTCCTCCACAGCG	TCAAACACATCAAATTATAGTCAAACC	Tae1AL84K09REV	P	1AL3*_0.61-1.00	TaaCsp1ALhA_0084K09, TaaCsp1ALhA_0121B07
sISBP_1AL_222	TGACCAAACCTTATATGCGGA	TCATGTGGCTTTGGTGGTAA	Tae1AL51K13REV	P		TaaCsp1ALhA_0051K13, TaaCsp1ALhB_0137J13, TaaCsp1ALhB_0147K11
sISBP_1AL_223	AGCTTAACATTCACTCCTACTTACAA	GCCAACCCTGTCATAAATGG	Tae1AL107A05REV	x
sISBP_1AL_224	ATCCCCATGTACACTCCGAC	GTGACTTCGTGGCTTTCCTC	Tae1AL195M08FOR	x
sISBP_1AL_225	GCACAAAACAGGGATGTCAA	CGGAACATCACACACTCCAA	Tae1AL223A14FOR	P	1AL3_0.61-1.00	TaaCsp1ALhB_0223A14, TaaCsp1ALhB_0184F05
sISBP_1AL_226	ATCTTGCGTCCAAGGTTGTT	CGCGAAATAAGGGTCAACTT	Tae1AL48L09REV	x
sISBP_1AL_227	GGACCAAGCTAGCAGTGGAG	TTTCCTATTCTATGATTTTCCTACCC	Tae1AL190C18REV	P	1AL3_0.61-1.00	TaaCsp1ALhB_0190C18
sISBP_1AL_228	TTCGTGTCCCTTACCTCCTG	CCACGAGAAGAGAGTGGAGG	Tae1AL57K19REV	P		TaaCsp1ALhA_0057K19, TaaCsp1ALhB_0195B21
sISBP_1AL_229	CGATGACCCCTTAGTCCAGA	CGACGAGGAAGAAGAAGGTG	Tae1AL4F24REV	x
sISBP_1AL_230	GGCAGGCCTTTTCCTTTTAC	TCCGTATGTGATAGTCCATTTGA	Tae1AL232F11REV	x
sISBP_1AL_231	GTTGATTGGTACCGACGCTT	ACAACCAACAATCGGTGATG	Tae1AL187M13REV	x
sISBP_1AL_232	GAGCTTCCCTGTCTGATTGC	GCAGGGATGAGAGAGGTTTG	Tae1AL160B14REV	P		TaaCsp1ALhB_0160B14, TaaCsp1ALhB_0210H18
sISBP_1AL_233	AATTCCCAACCGCTTCCTAC	CAATGGGGACCAATAAACCA	Tae1AL136F12REV	x
sISBP_1AL_234	CAACCCCCGAATCCTCTAAT	TTACCATCCGCCTTATACGC	Tae1AL198E08REV	x
sISBP_1AL_235	AGCATTGCCTGACAGTGTTG	GTCCCGGTTCATGAGTGAAT	Tae1AL129D14FOR	P	1AL3_0.61-1.00	TaaCsp1ALhA_0129D14
sISBP_1AL_236	TGACATGCATTGGCATTTTC	CGGAGCAAAGTAGGTGATCC	Tae1AL168L07REV	x
sISBP_1AL_237	TTTTGGCAACATGTAATCCG	TAGTGCTCTGTTGCAATGCC	Tae1AL57G19REV	x
sISBP_1AL_238	CTTCGGCATTCATGTCTTCA	CGGTCGAAGTAGAGGTCGAG	Tae1AL100N05FOR	P		TaaCsp1ALhA_0006C16, TaaCsp1ALhA_0018B12
sISBP_1AL_239	TCAAACCGCTCCTTGACTCT	GTATCGCCAAGCTTGCTTTC	Tae1AL101F04REV	P		TaaCsp1ALhA_0101F04, TaaCsp1ALhB_0130G18, TaaCsp1ALhB_0154N01
sISBP_1AL_240	CTTCCCTCCCATGCTCTGAT	GAGCAGGAAAGGAAAGGGTC	Tae1AL237M23REV	x
sISBP_1AL_241	GTGTCCCTTGCCTCCTGTTA	CATCGGAGCAGCTTCACATA	Tae1AL124E20FOR	P		TaaCsp1ALhA_0124E20, TaaCsp1ALhA_0065M06
sISBP_1AL_242	TGAGTCCCTGATTTTGATCG	TGTTTCAAGGGAGTTGGAGG	Tae1AL101D21FOR	P		TaaCsp1ALhA_0101D21
sISBP_1AL_243	ATGAGGGTCAGGTCACGAAC	AAACCTGATCAAAGTTTCCAAAG	Tae1AL142N06FOR	x
sISBP_1AL_244	AATCCTCTCCCACCAGGAGT	AAGAGAAAGTGGAGCGACGA	Tae1AL104F17REV	x
sISBP_1AL_245	CATCTGCCTTCTTGGGTTTC	TGGCATCAGAACAACACCAT	Tae1AL195N23REV	P	1AL1_0.17-0.61	TaaCsp1ALhA_0115H20, TaaCsp1ALhB_0195N23
sISBP_1AL_246	TTACCATCCGCCTTATACGC	CGACCGAAGGTCCAAAATAA	Tae1AL8P04REV	x
sISBP_1AL_247	GCAAGAGGAGGATAGCGATG	GTCGTTTGGTGGTTCATGG	Tae1AL52A11REV	P		TaaCsp1ALhA_0052A11, TaaCsp1ALhA_0105G01
sISBP_1AL_248	CGAAATCAAGGAGGATTGGA	TGTAGAGGCCGAGTATAATGCTT	Tae1AL209N13REV	x
sISBP_1AL_249	CGATGGTAAGTCGCAAGGAT	CCCCTGTCTGTGTCCAAGAT	Tae1AL98C13REV	P		TaaCsp1ALhA_0086E18, TaaCsp1ALhA_0098C13
sISBP_1AL_250	AGGCCGGGTGTAATGCTT	GGTTTTCGGCTTCCTTTTTC	Tae1AL100D12REV	P		TaaCsp1ALhA_0100D12
sISBP_1AL_251	TCCGACCGTGTATGAATGAA	CAAAACTTGTATGCAGACTAGAAAGG	Tae1AL7E16REV	x
sISBP_1AL_252	AGGTCTTCCAGTTCACACGG	TTGTTCACTCATTTTTGTGCG	Tae1AL137H20REV	x
sISBP_1AL_253	GGCTTGGACTCCATTGTGTT	CGACTGTAAAAATAGCAAAACCG	Tae1AL229C03REV	P	1AL1_0.17-0.61	TaaCsp1ALhA_0060D10, TaaCsp1ALhB_0229C03
sISBP_1AL_254	TTTGCATCAATGCCATGTTT	TTTTCCAGATATGATAGAACACAATG	Tae1AL71K23REV	x
sISBP_1AL_255	GCTAGGAGGAGATGACGACG	GGGAATACTACTGATAATATGGTGGTC	Tae1AL223P06FOR	x
sISBP_1AL_256	GCGGTCGCAAGTAAATCAAC	TTCGTCTGAAAATATTAATAAAATGGA	Tae1AL180D08REV	x
sISBP_1AL_257	AACACAAATCTGGTGTGGCA	TCATGAGATAGGCGCACAAG	Tae1AL184N14FOR	P		TaaCsp1ALhB_0184N14
sISBP_1AL_258	CTATCCAAGCTCCAAGTGGG	GGCTCCATGTCTTGAGCATT	Tae1AL101K19REV	P		TaaCsp1ALhA_0101K19, TaaCsp1ALhB_0230H09
sISBP_1AL_259	TGAGTGAGAGGGCCTGTCTT	TCCGTCCGGAAATACTTGTC	Tae1AL201I07REV	x
sISBP_1AL_260	TTCCACACCAAGGAAAGTCC	GCGAGAATCCAGGACCACTA	Tae1AL107C09REV	x
sISBP_1AL_261	CCCTCCGTTCTGAATTACTTG	ATGATGGCTGATGTGGTGAA	Tae1AL137G05REV	x
sISBP_1AL_262	CCCCAACTTGTTTGGGACTA	TGACACCAGAAAATGGGCTT	Tae1AL184F05REV	P	1AL1_0.17-0.61	TaaCsp1ALhB_0171C19, TaaCsp1ALhB_0184F05
sISBP_1AL_263	GCTGCGAGTCTCAGACCTTC	CTTGAAATGTACCACGGCCT	Tae1AL234A20REV	x
sISBP_1AL_264	CTGTGAACTGTCGGCAAAGA	TCTCCAGAGGGCGATTTTTA	Tae1AL109L13REV	x
sISBP_1AL_265	GCCTATGGACAAACCCTTCA	TTCTCGGCTGACTGCTAGGT	Tae1AL221L06REV	P		TaaCsp1ALhA_0102M12, TaaCsp1ALhB_0221L06
sISBP_1AL_266	CTAGGACATCTGCCGTGACA	ACTCATTTGGGTCAGGCAAC	Tae1AL209E10REV	P	1AL1_0.17-0.61	TaaCsp1ALhB_0190G03, TaaCsp1ALhB_0209E10
sISBP_1AL_267	CCGTTTACTCCTCGTCCCTA	CGGAGCAAAATGAGTGAATCT	Tae1AL144P24REV	x
sISBP_1AL_268	TTTATTCTCGCAGCACAACG	GAGTGAAGCGGCCATTTTTA	Tae1AL235J11FOR	P	1AL1_0.17-0.61	TaaCsp1ALhB_0214C22, TaaCsp1ALhB_0235J11
sISBP_1AL_269	GATATTTTCAGGACCTGCGG	TCCCTCTGTAAACAAATATAAGAGC	Tae1AL74D09FOR	P	1AL1_0.17-0.61	TaaCsp1ALhA_0074D09, TaaCsp1ALhB_0211I04
sISBP_1AL_270	TTACAGGCTCTCAGCCGATT	GAGCGAGGACTCTGGTTTTG	Tae1AL18M10REV	x
sISBP_1AL_271	AACCCCATCAATTTTCCCTC	CTTCTCCAAACCACCCAAAA	Tae1AL141E11REV	x
sISBP_1AL_272	AGTGCCCATACCCGATTGT	GCAGCCTGAACCTGGATAAA	Tae1AL155F21REV	P		TaaCsp1ALhB_0144C21, TaaCsp1ALhB_0155F21
sISBP_1AL_273	CTTCCACGCAAAGGAGAGTC	GGTGGTTGCGGATACAACTC	Tae1AL74N10FOR	P		TaaCsp1ALhA_0074N10
sISBP_1AL_274	CAAAAGGTGCAAACAGTCCC	ATCCAGACGACCCAACAATG	Tae1AL188G03REV	P		TaaCsp1ALhB_0188G03
sISBP_1AL_275	AGGAATCCCCTCCAAAGAGA	TACGAACCGAGACAAATGGC	Tae1AL74N19REV	P	1AL3_0.61-1.00	TaaCsp1ALhA_0074N19, TaaCsp1ALhB_0200M02
sISBP_1AL_276	CCGATGATGATAGTTCGGCT	GAGAGGCCTACCATGTCGAG	Tae1AL110M14FOR	P		TaaCsp1ALhA_0110M14, TaaCsp1ALhA_0110N13
sISBP_1AL_277	GTGTCCCTTGCCTCCTGTTA	TCCTTTTCCGGAGTAGCAAA	Tae1AL60G18FOR	x
sISBP_1AL_278	TCACTTGCGACATTGCTTTC	GATACGTGACAATGGCGATG	Tae1AL76P12FOR	P		TaaCsp1ALhA_0076P12
sISBP_1AL_279	GCCACATGTGTGAAACATCC	TCGCATTCGAACTGAAATGA	Tae1AL199E13FOR	P		TaaCsp1ALhB_0199E13, TaaCsp1ALhB_0223C06
sISBP_1AL_280	CTGAAACGGAGAGCAAAAGG	TGGAGGGAGAGAGACTTGGA	Tae1AL200B11FOR	P		TaaCsp1ALhB_0200B11
