# Supplementary material for: Physical Mapping Integrated with Syntenic Analysis to Characterize the Gene Space of the Long Arm of Wheat Chromosome 1A
Source: PLoS One. 2013 Apr 16;8(4):e59542. doi: 10.1371/journal.pone.0059542 (PMC3628912; doi:10.1371/journal.pone.0059542)
Supplement: Table S2 — Details of all UniGenes mapped to 1AL BAC clones (XLS). (XLS) [file pone.0059542.s004.xls]

## Sheet: Unigenes mapped to 1AL BACs
Physical Mapping Integrated with Syntenic Analysis to Characterize the Gene Space of the Long Arm of Wheat Chromosome 1A
Stuart J. Lucas, Bala Anı Akpınar, Melda Kantar, Zohar Weinstein, Fatma Aydınoğlu, Jan Šafář, Hana Šimková, Zeev Frenkel, Abraham Korol, Irena Jurman, Federica Cattonaro, Sonia Vautrin, Arnaud Bellec, Hélène Bergès, Jaroslav Doležel, Hikmet Budak
PUT sequence IDs are from NCBI UniGene (http://www.ncbi.nlm.nih.gov/unigene) transcript assemblies for Triticum aestivum, v.55
PUT sequence ID	Matched BAC clone	Second BAC clone	Unigene ID	Unigene length (bp)	Best hit description	GO terms
Ta#S12857347	TaaCsp1ALhA_0104H13	TaaCsp1ALhA_0124P02	Ta.53875	743	photosystem II phosphoprotein	16020,9579,8152,5488,15979,9536
Ta#S12858630	TaaCsp1ALhB_0194N11		Ta.53960	645	duf6-containing integral membrane protein	5737,16020
Ta#S12859106	TaaCsp1ALhA_0122J14		Ta.48359	636
Ta#S12861157	TaaCsp1ALhB_0227H06		Ta.901	138
Ta#S12861884	TaaCsp1ALhB_0135M13		Ta.48393	722
Ta#S12862306	TaaCsp1ALhA_0104C03		Ta.44217	684
Ta#S12862395	TaaCsp1ALhA_0058L23		Ta.1246	642
Ta#S12862812	TaaCsp1ALhB_0217M02		Ta.37274	562
Ta#S12866464	TaaCsp1ALhA_0063B14		Ta.12002	526
Ta#S12867120	TaaCsp1ALhB_0142I01		Ta.11078	594
Ta#S12870071	TaaCsp1ALhB_0183C14	TaaCsp1ALhA_0083K17	Ta.11664	533
Ta#S12874491	TaaCsp1ALhB_0141B09	TaaCsp1ALhB_0202A24	Ta.12346	635
Ta#S12876432	TaaCsp1ALhB_0206J21		Ta.39862	560
Ta#S12880231	TaaCsp1ALhB_0196F16		Ta.551	326
Ta#S12882102	TaaCsp1ALhB_0237P20	TaaCsp1ALhB_0183C14	Ta.39934	381
Ta#S12890964	TaaCsp1ALhA_0103L19	TaaCsp1ALhB_0218M15	Ta.10594	431
Ta#S12892583	TaaCsp1ALhB_0224B03		Ta.13626	624
Ta#S12896772	TaaCsp1ALhA_0099I19		Ta.48676	663
Ta#S12898217	TaaCsp1ALhA_0104B08	TaaCsp1ALhA_0104A09	Ta.38301	565
Ta#S12899642	TaaCsp1ALhA_0010L21		Ta.9011	537
Ta#S12902007	TaaCsp1ALhA_0002B15		Ta.38374	744
Ta#S12902201	TaaCsp1ALhB_0233E06		Ta.35590	799
Ta#S12902212	TaaCsp1ALhB_0219M09		Ta.66000	764
Ta#S12902670	TaaCsp1ALhB_0171D09		Ta.39394	633
Ta#S12902838	TaaCsp1ALhA_0099B13		Ta.22338	811	ethylene-responsive factor-like protein 1	3700,3677,5634,6350
Ta#S12902848	TaaCsp1ALhA_0052H14	TaaCsp1ALhA_0052B17	Ta.66003	762	histone H3	5622,3677,16043,9987,5515,9536,5634
Ta#S12906563	TaaCsp1ALhB_0192F14		Ta.37191	1127
Ta#S12906948	TaaCsp1ALhB_0202I22	TaaCsp1ALhB_0167B04	Ta.56489	972
Ta#S12907166	TaaCsp1ALhB_0137I22	TaaCsp1ALhB_0216F12	Ta.55390	938	2-nitropropane dioxygenase	8150,9607,3824,8152
Ta#S12908639	TaaCsp1ALhB_0221N07		Ta.47898	520
Ta#S12909250	TaaCsp1ALhB_0157B15	TaaCsp1ALhB_0154I19	Ta.38766	566
Ta#S12913280	TaaCsp1ALhA_0103G01		Ta.14039	640
Ta#S12913546	TaaCsp1ALhB_0161L03		Ta.14135	1198
Ta#S12913572	TaaCsp1ALhA_0061L17		Ta.40957	1197	GDSL esterase/lipase	5623,5737,16787,6629
Ta#S12913598	TaaCsp1ALhB_0162M21	TaaCsp1ALhB_0136K03	Ta.54493	1168	nucleic acid binding protein	3676
Ta#S12917259	TaaCsp1ALhA_0103D23		Ta.1670	620	cysteine proteinase	16787
Ta#S12917271	TaaCsp1ALhB_0230J10		Ta.1671	618	endo-beta-glucanase	5975,16787
Ta#S12917495	TaaCsp1ALhA_0093F14		Ta.56760	543	60S ribosomal protein l34	5198,9987,16020,5773,5840,5829,6412,5739
Ta#S12918575	TaaCsp1ALhA_0100C13		Ta.13535	407
Ta#S12918599	TaaCsp1ALhA_0103H22		Ta.40152	695
Ta#S12918828	TaaCsp1ALhA_0023G22		Ta.38697	593
Ta#S12920824	TaaCsp1ALhB_0189O15	TaaCsp1ALhB_0217B09	Ta.1933	561	R2R3-myb protein	5634,3677
Ta#S12922947	TaaCsp1ALhB_0203N13		Ta.50525	1779	ADP-glucose pyrophosphorylase large subunit	9058,5975,6091,9536,166,9987,16740,5829
Ta#S12922951	TaaCsp1ALhA_0002B15		Ta.5	1891	ATP synthase beta chain	16787,5215,6810,9987,9058,6091,6139,16020,5739,9056,166
Ta#S12922952	TaaCsp1ALhB_0209P20		Ta.10	1434	lichenase-2 precursor	5975,5737,16787,5488
Ta#S12922999	TaaCsp1ALhB_0200P18		Ta.2307	1605	phosphoglycerate kinase	9058,5975,15979,5618,16301,5739,6950,9628,9536,9579,166,6091,9056,8152,9987,8150,16020,5634,5576
Ta#S12923024	TaaCsp1ALhB_0235E06	TaaCsp1ALhA_0122F12	Ta.15	1145	TATA-box binding protein	3700,3677,30528,16043,6350,5634,8152,3824
Ta#S12923032	TaaCsp1ALhB_0228O02	TaaCsp1ALhA_0097H07	Ta.22	1174	voltage dependent anion channel	5215,6810,9987,16020,5739
Ta#S12923142	TaaCsp1ALhA_0126H10		Ta.10259	2311	heat shock protein	166,6950,8152,3824
Ta#S12923152	TaaCsp1ALhB_0209O08		Ta.56205	585	Bowman-Birk type wound-induced protease inhibitor	5576,30234,16787
Ta#S12923187	TaaCsp1ALhA_0076O17		Ta.56912	1458	O-methyltransferase zrp4	16740,5515,8152,9987
Ta#S12923216	TaaCsp1ALhA_0115H01	TaaCsp1ALhA_0115G02	Ta.24171	1082	histone-like protein	5622,3677,16043,9987,5634
Ta#S12923502	TaaCsp1ALhA_0045F12		Ta.54560	1999	delta-1-pyrroline-5-carboxylate dehydrogenase 1 protein	3824,5488,9056,6519,9536,6950,9628,5739,8152
Ta#S12924330	TaaCsp1ALhB_0218K02		Ta.66071	353
Ta#S12926244	TaaCsp1ALhA_0098F16		Ta.38519	656
Ta#S12928673	TaaCsp1ALhB_0140H23	TaaCsp1ALhB_0214I13	Ta.57059	463
Ta#S12929827	TaaCsp1ALhB_0213L06		Ta.9741	678
Ta#S12934217	TaaCsp1ALhB_0213H07		Ta.6708	734
Ta#S12938477	TaaCsp1ALhA_0108B10		Ta.9953	524
Ta#S12939591	TaaCsp1ALhB_0229H12		Ta.10041	585
Ta#S12939730	TaaCsp1ALhB_0198F15		Ta.10044	154
Ta#S12944757	TaaCsp1ALhA_0002B15		Ta.3691	501
Ta#S12948756	TaaCsp1ALhB_0171O16		Ta.42955	575
Ta#S12950080	TaaCsp1ALhB_0160N23	TaaCsp1ALhB_0212M07	Ta.48899	498
Ta#S12954640	TaaCsp1ALhA_0075N02		Ta.38490	611
Ta#S12954912	TaaCsp1ALhB_0202I22	TaaCsp1ALhB_0167B04	Ta.4313	742	papain-like cysteine proteinase	5737,19538,9056,16787
Ta#S12955650	TaaCsp1ALhA_0104H13	TaaCsp1ALhA_0124P02	Ta.56145	715	photosystem II 47 kDa protein	16020,9579,6091,15979,6464,5488,9536,5739
Ta#S12958660	TaaCsp1ALhB_0177I08		Ta.4644	113
Ta#S12959187	TaaCsp1ALhA_0114K19	TaaCsp1ALhB_0203F01	Ta.4557	351
Ta#S12960554	TaaCsp1ALhB_0218L15		Ta.57565	507
Ta#S12963776	TaaCsp1ALhB_0227I05	TaaCsp1ALhB_0144D13	Ta.5104	728
Ta#S12963802	TaaCsp1ALhB_0202C19	TaaCsp1ALhB_0148A14	Ta.38419	526
Ta#S12963810	TaaCsp1ALhB_0223G20		Ta.48965	673
Ta#S12967102	TaaCsp1ALhB_0200A10		Ta.34506	541	mitochondrial substrate carrier family protein b	16020,5739,5488,6810,9987
Ta#S12967255	TaaCsp1ALhA_0085G05	TaaCsp1ALhB_0194I04	Ta.50894	525
Ta#S12968955	TaaCsp1ALhA_0107D03		Ta.12147	660
Ta#S12970095	TaaCsp1ALhB_0224I16		Ta.50918	548
Ta#S12975122	TaaCsp1ALhB_0231F02		Ta.27759	736
Ta#S12975285	TaaCsp1ALhB_0168J15		Ta.6242	468
Ta#S12975299	TaaCsp1ALhA_0004F24		Ta.6244	339
Ta#S12976139	TaaCsp1ALhA_0044M04		Ta.38354	697
Ta#S12976234	TaaCsp1ALhB_0186N01		Ta.28839	677
Ta#S12979703	TaaCsp1ALhB_0197P14	TaaCsp1ALhB_0139L17	Ta.12952	727	PFKb-like carbohydrate kinase family protein	16301,5975,9987,8152,5515,9536,5739
Ta#S12980134	TaaCsp1ALhB_0222C06		Ta.39339	652
Ta#S12980534	TaaCsp1ALhB_0168D05		Ta.45741	615
Ta#S12980850	TaaCsp1ALhB_0212M21		Ta.57949	663
Ta#S12981896	TaaCsp1ALhB_0227D08		Ta.48017	702
Ta#S12982213	TaaCsp1ALhB_0222C12		Ta.50944	653
Ta#S12982447	TaaCsp1ALhB_0228B16		Ta.6922	135
Ta#S12982578	TaaCsp1ALhB_0200F01	TaaCsp1ALhA_0117L09	Ta.10024	596
Ta#S12982645	TaaCsp1ALhA_0104B08		Ta.48820	687	serine threonine protein kinase	16301
Ta#S12985567	TaaCsp1ALhB_0194N06		Ta.50973	520
Ta#S12986216	TaaCsp1ALhB_0145G10		Ta.58000	770
Ta#S12988701	TaaCsp1ALhB_0149A15		Ta.49049	689
Ta#S12990308	TaaCsp1ALhB_0165N17		Ta.8464	531
Ta#S12990371	TaaCsp1ALhB_0198P13		Ta.8509	606
Ta#S12990529	TaaCsp1ALhA_0125H12		Ta.8638	614
Ta#S12990540	TaaCsp1ALhB_0207P12		Ta.8648	774
Ta#S12991470	TaaCsp1ALhA_0097N15		Ta.13563	378
Ta#S12991646	TaaCsp1ALhA_0108M02		Ta.10711	392
Ta#S12992222	TaaCsp1ALhB_0212H23		Ta.10963	538
Ta#S12992257	TaaCsp1ALhB_0214L09		Ta.10980	498
Ta#S12992823	TaaCsp1ALhB_0191A15		Ta.3801	647	probable purine permease 4-like	5739,16020
Ta#S12994025	TaaCsp1ALhB_0195C08		Ta.11161	306
Ta#S12994057	TaaCsp1ALhB_0230J10		Ta.11175	529	endo-beta-glucanase	5975,16787
Ta#S12994131	TaaCsp1ALhB_0220A04	TaaCsp1ALhA_0103I02	Ta.11218	556	zinc finger CCCH domain-containing protein 43-like	9536
Ta#S12994208	TaaCsp1ALhB_0149E05		Ta.11257	606
Ta#S12995331	TaaCsp1ALhA_0110K23		Ta.11807	378
Ta#S12995411	TaaCsp1ALhA_0123M23		Ta.8698	588	at1g64350 f15h21_2	9536,16020
Ta#S12995541	TaaCsp1ALhB_0218F03		Ta.58201	605
Ta#S12996160	TaaCsp1ALhB_0167B13		Ta.58206	435
Ta#S12996609	TaaCsp1ALhB_0195O14		Ta.12333	511
Ta#S12996619	TaaCsp1ALhB_0241J11		Ta.54966	525
Ta#S12998046	TaaCsp1ALhB_0207J09	TaaCsp1ALhA_0101E21	Ta.51016	587	NADH-plastoquinone oxidoreductase subunit k	5488,3824,8152,9536,9579,16020
Ta#S13006304	TaaCsp1ALhA_0104H13	TaaCsp1ALhA_0124P02	Ta.50627	625	ribosomal protein S16	5840,5198,9536,6412
Ta#S13006692	TaaCsp1ALhB_0213H07		Ta.7603	666	structural maintenance of chromosomes protein 4-like	5488,16020
Ta#S13006736	TaaCsp1ALhB_0173I10		Ta.34247	681	aux1-like permease	5623,16020,6810,7275,5215
Ta#S13007812	TaaCsp1ALhA_0116C16	TaaCsp1ALhA_0117A06	Ta.38219	727
Ta#S13010548	TaaCsp1ALhB_0173C10		Ta.44197	669
Ta#S13012518	TaaCsp1ALhA_0103E15		Ta.12742	401
Ta#S13019113	TaaCsp1ALhB_0139H06		Ta.25562	589
Ta#S13020209	TaaCsp1ALhB_0181N24		Ta.44640	661	DNA binding protein	3700,3677,5634,6350
Ta#S13021344	TaaCsp1ALhA_0117D06		Ta.55859	1160	fata acyl-ACP thioesterase	16787,16740,9058,9987,6629,5215,5739
Ta#S13022255	TaaCsp1ALhA_0121O06		Ta.32546	763	COP9 signalosome complex subunit 1-like	16043,3,9791,9790,9628,5515,6950,5634,6464
Ta#S13028491	TaaCsp1ALhB_0136M19	TaaCsp1ALhA_0106B03	Ta.34305	571
Ta#S13032400	TaaCsp1ALhA_0113M15	TaaCsp1ALhB_0193B20	Ta.6234	842
Ta#S13036794	TaaCsp1ALhB_0241C17		Ta.58608	605
Ta#S13043758	TaaCsp1ALhA_0109D18		Ta.7112	728	plant-specific domain tigr01570 family protein	5739
Ta#S13046390	TaaCsp1ALhA_0042P05		Ta.3771	829
Ta#S13047312	TaaCsp1ALhA_0127B22	TaaCsp1ALhB_0227A21	Ta.66400	620	predicted protein [Hordeum vulgare subsp. vulgare]	5737,9536
Ta#S13048586	TaaCsp1ALhB_0177I08		Ta.49235	743
Ta#S13048599	TaaCsp1ALhB_0227N08		Ta.58752	694
Ta#S13048872	TaaCsp1ALhA_0082K19		Ta.511	1491	NADP-dependent glyceraldehyde-3-phosphate dehydrogenase	5829,6950,3824,8152
Ta#S13049166	TaaCsp1ALhB_0136H04		Ta.34360	805	leucine-rich repeat receptor-like serine threonine-protein kinase at2g14510-like	5737,7165,5739
Ta#S13050505	TaaCsp1ALhA_0115N16		Ta.14253	235
Ta#S13050974	TaaCsp1ALhA_0035C22		Ta.33640	666
Ta#S13051363	TaaCsp1ALhB_0197F05		Ta.14266	528
Ta#S13057001	TaaCsp1ALhA_0124E03		Ta.33732	781
Ta#S13057285	TaaCsp1ALhB_0162N18		Ta.21508	702
Ta#S13071657	TaaCsp1ALhB_0200M08		Ta.24963	875	high molecular weight glutenin subunit	3674
Ta#S13081429	TaaCsp1ALhB_0176B04		Ta.54947	625	tubulin alpha-3 chain	5856,16043,9987,6139,9056,16787,5198,5737,30246,166
Ta#S13113613	TaaCsp1ALhB_0208O05	TaaCsp1ALhB_0170G17	Ta.35679	746	phospho-2-dehydro-3-deoxyheptonate aldolase chloroplastic-like	9058,9987,16740,6519,3824,9536
Ta#S13114036	TaaCsp1ALhA_0120N02		Ta.49273	404	deoxyuridine 5-triphosphate nucleotidohydrolase-like	5515,6139,16787,5488,6950,6259
Ta#S13114062	TaaCsp1ALhA_0081B21	TaaCsp1ALhA_0106O20	Ta.37796	673
Ta#S13114383	TaaCsp1ALhA_0056M24		Ta.66466	400
Ta#S13114552	TaaCsp1ALhB_0220L01		Ta.58964	749
Ta#S13115592	TaaCsp1ALhB_0161L23		Ta.15875	192
Ta#S13116069	TaaCsp1ALhB_0200M18		Ta.15890	289
Ta#S13116156	TaaCsp1ALhA_0058P05		Ta.15893	318
Ta#S13117256	TaaCsp1ALhB_0166I05	TaaCsp1ALhA_0101D18	Ta.15920	304
Ta#S13117523	TaaCsp1ALhA_0010B09		Ta.8044	701	ribulose-bisphosphate carboxylase oxygenase large subunit n-chloroplastic-like	9536
Ta#S13117783	TaaCsp1ALhB_0194M24		Ta.15935	524
Ta#S13118616	TaaCsp1ALhB_0221G01		Ta.15963	432
Ta#S13119152	TaaCsp1ALhA_0081G07		Ta.15989	542
Ta#S13119391	TaaCsp1ALhB_0160D24	TaaCsp1ALhB_0160D20	Ta.15993	591
Ta#S13123147	TaaCsp1ALhA_0078I01		Ta.59027	584	nonspecific lipid-transfer protein precursor	6810,5737
Ta#S13125812	TaaCsp1ALhB_0193C19		Ta.16118	447
Ta#S13126005	TaaCsp1ALhB_0168J06	TaaCsp1ALhB_0218J13	Ta.66504	564
Ta#S13128346	TaaCsp1ALhA_0129I02		Ta.20700	528
Ta#S13129427	TaaCsp1ALhB_0146N05		Ta.59134	502
Ta#S13129839	TaaCsp1ALhB_0195E11		Ta.59138	194
Ta#S13130001	TaaCsp1ALhA_0105M17		Ta.58811	692
Ta#S13130125	TaaCsp1ALhB_0168F03		Ta.59128	426
Ta#S13130432	TaaCsp1ALhB_0147I03		Ta.49333	758	60S ribosomal protein l21	5198,5840,5829,6412,5739
Ta#S13130574	TaaCsp1ALhA_0060B14		Ta.59167	710
Ta#S13131005	TaaCsp1ALhB_0195E11		Ta.9390	688
Ta#S13132104	TaaCsp1ALhB_0178J07	TaaCsp1ALhA_0126L20	Ta.16430	496
Ta#S13132267	TaaCsp1ALhB_0148F09		Ta.59220	604
Ta#S13132402	TaaCsp1ALhB_0223L07		Ta.59225	595
Ta#S13133651	TaaCsp1ALhB_0225G12		Ta.16523	274
Ta#S13136322	TaaCsp1ALhB_0153N11		Ta.66546	546	ubiquitin-conjugating enzyme E2-17 kda	3824,19725,6464,166
Ta#S13137710	TaaCsp1ALhB_0131J11		Ta.58660	570
Ta#S13142923	TaaCsp1ALhB_0156M04		Ta.17045	273
Ta#S13144994	TaaCsp1ALhA_0071E10		Ta.17249	622	prefoldin subunit	19538,9987,5829,5515
Ta#S13146149	TaaCsp1ALhA_0104H13	TaaCsp1ALhA_0124P02	Ta.51276	613	RNA polymerase beta subunit	16740,5488,3677,6350
Ta#S13146172	TaaCsp1ALhA_0004A09		Ta.49407	618
Ta#S13146897	TaaCsp1ALhA_0103F07		Ta.17454	282
Ta#S13149000	TaaCsp1ALhB_0240F20		Ta.17650	413	cytochrome p450 81d1-like	5488,3824,8152,3674
Ta#S13149985	TaaCsp1ALhB_0190D02		Ta.17752	588
Ta#S13150414	TaaCsp1ALhA_0094H22		Ta.49290	479
Ta#S13151173	TaaCsp1ALhA_0103G07		Ta.17880	526
Ta#S13153788	TaaCsp1ALhB_0143M24		Ta.18058	378
Ta#S13155166	TaaCsp1ALhB_0236F23	TaaCsp1ALhB_0217H06	Ta.18113	250
Ta#S13156880	TaaCsp1ALhB_0190M18		Ta.20219	640
Ta#S13157600	TaaCsp1ALhA_0064F01		Ta.18218	263
Ta#S13158594	TaaCsp1ALhB_0161J06	TaaCsp1ALhA_0115G14	Ta.18259	391
Ta#S13158660	TaaCsp1ALhA_0104H13	TaaCsp1ALhA_0124P02	Ta.51214	590	ribosomal protein L33	5840,5198,9536,6412
Ta#S13158726	TaaCsp1ALhB_0203F15		Ta.18265	456
Ta#S13159251	TaaCsp1ALhA_0019N24		Ta.63178	607
Ta#S13160606	TaaCsp1ALhB_0170G17		Ta.18336	504
Ta#S13162137	TaaCsp1ALhB_0178L01	TaaCsp1ALhB_0141N12	Ta.58049	607
Ta#S13162182	TaaCsp1ALhB_0188C23	TaaCsp1ALhB_0219F20	Ta.20946	576
Ta#S13162728	TaaCsp1ALhA_0104B08	TaaCsp1ALhA_0104A09	Ta.18446	181
Ta#S13166050	TaaCsp1ALhA_0076J13		Ta.18654	361
Ta#S13168143	TaaCsp1ALhA_0003F24		Ta.59415	595
Ta#S13170223	TaaCsp1ALhA_0065M06		Ta.4847	611
Ta#S13170943	TaaCsp1ALhA_0099B13		Ta.59811	324
Ta#S13172236	TaaCsp1ALhB_0228D11		Ta.19046	339
Ta#S13173203	TaaCsp1ALhB_0192N16		Ta.19108	579
Ta#S13174080	TaaCsp1ALhB_0189M04		Ta.19169	512
Ta#S13174181	TaaCsp1ALhB_0168F03		Ta.19176	334
Ta#S13174502	TaaCsp1ALhA_0106A22		Ta.59860	622
Ta#S13175410	TaaCsp1ALhB_0203H06	TaaCsp1ALhB_0232B19	Ta.55938	663
Ta#S13177147	TaaCsp1ALhA_0112D12		Ta.23934	560
Ta#S13180105	TaaCsp1ALhB_0234M23		Ta.19620	306
Ta#S13180574	TaaCsp1ALhB_0137N11		Ta.59955	590
Ta#S13181820	TaaCsp1ALhB_0232N14		Ta.19677	341
Ta#S13186366	TaaCsp1ALhB_0179K18	TaaCsp1ALhA_0105K18	Ta.60062	486
Ta#S13186794	TaaCsp1ALhA_0104C09		Ta.60064	503
Ta#S13190718	TaaCsp1ALhA_0010N22		Ta.60160	493
Ta#S13192943	TaaCsp1ALhA_0103L11		Ta.49561	509
Ta#S13194039	TaaCsp1ALhB_0209O08		Ta.24830	427
Ta#S13195201	TaaCsp1ALhB_0199F20		Ta.20130	256
Ta#S13195285	TaaCsp1ALhB_0209O08		Ta.66728	521
Ta#S13197151	TaaCsp1ALhB_0205N12		Ta.60288	542
Ta#S13199170	TaaCsp1ALhA_0104H13	TaaCsp1ALhA_0124P02	Ta.59720	484	ribosomal protein L36	5840,9536
Ta#S13199227	TaaCsp1ALhB_0143H12	TaaCsp1ALhA_0092C02	Ta.60312	369
Ta#S13204323	TaaCsp1ALhB_0156M07		Ta.60403	610
Ta#S13204741	TaaCsp1ALhA_0004A09	TaaCsp1ALhB_0238M17	Ta.20350	346
Ta#S13205603	TaaCsp1ALhA_0110E05		Ta.36305	602
Ta#S13206386	TaaCsp1ALhB_0226F08	TaaCsp1ALhB_0200B11	Ta.60442	615
Ta#S13206482	TaaCsp1ALhB_0157O06		Ta.14673	592	plastid protein [Hordeum vulgare subsp. vulgare]	9536
Ta#S13206511	TaaCsp1ALhB_0146J04		Ta.60445	582
Ta#S13207551	TaaCsp1ALhB_0200B18		Ta.14764	630
Ta#S13212142	TaaCsp1ALhA_0099O14		Ta.63200	527	brassinosteroid insensitive 1-associated receptor kinase 1 precursor	5737
Ta#S13213971	TaaCsp1ALhB_0168N09		Ta.51007	475
Ta#S13214550	TaaCsp1ALhB_0159L03		Ta.65143	521
Ta#S13215220	TaaCsp1ALhB_0208A07	TaaCsp1ALhB_0172E12	Ta.49619	386
Ta#S13220226	TaaCsp1ALhB_0209O08		Ta.60589	574
Ta#S13220236	TaaCsp1ALhA_0100C23		Ta.21475	518
Ta#S13220506	TaaCsp1ALhA_0104H13	TaaCsp1ALhA_0124P02	Ta.51558	181	NADH-plastoquinone oxidoreductase subunit 4L	5737,5488,6810,3824,16020,6091,15979,9536,9579
Ta#S13220528	TaaCsp1ALhB_0209O08		Ta.59756	527
Ta#S13221380	TaaCsp1ALhA_0099K18		Ta.21526	563
Ta#S13221434	TaaCsp1ALhB_0207N22		Ta.60617	662
Ta#S13222301	TaaCsp1ALhA_0002B15		Ta.66872	483	ATP synthase beta subunit	16020,5622,16787,5215,5739,6810,9058,6091,6139,166,9987
Ta#S13230584	TaaCsp1ALhA_0105H21	TaaCsp1ALhA_0045D13	Ta.66077	357
Ta#S13238072	TaaCsp1ALhA_0114C09		Ta.21962	200
Ta#S13240624	TaaCsp1ALhA_0058M18		Ta.51598	211
Ta#S13242943	TaaCsp1ALhA_0112I09	TaaCsp1ALhA_0083B11	Ta.60805	503
Ta#S13249341	TaaCsp1ALhA_0013E03		Ta.60884	433
Ta#S13250268	TaaCsp1ALhB_0185H14		Ta.22125	346
Ta#S13256319	TaaCsp1ALhB_0206K22	TaaCsp1ALhB_0174L09	Ta.56154	557
Ta#S13258368	TaaCsp1ALhA_0104H13	TaaCsp1ALhA_0124P02	Ta.60436	637
Ta#S13259468	TaaCsp1ALhB_0236H12		Ta.46244	605	glycerol-3-phosphate dehydrogenase	166,3824,5975,9056,9987,5737,8152
Ta#S13263101	TaaCsp1ALhA_0103E15		Ta.34961	440
Ta#S13265590	TaaCsp1ALhA_0116D02		Ta.66966	558
Ta#S13267965	TaaCsp1ALhB_0144D13		Ta.22390	438
Ta#S14833161	TaaCsp1ALhA_0124P02		Ta.51505	843	ATP synthase beta subunit	16020,5622,6810,9058,6091,6139,16787,5215,166,9536,9579,9987
Ta#S15823978	TaaCsp1ALhB_0154I24	TaaCsp1ALhB_0131J11	Ta.25649	713
Ta#S15824161	TaaCsp1ALhA_0095N06		Ta.58042	667	predicted protein [Hordeum vulgare subsp. vulgare]	16020,5623,5737
Ta#S15824337	TaaCsp1ALhB_0214F05	TaaCsp1ALhB_0133H20	Ta.25307	686
Ta#S15879685	TaaCsp1ALhB_0229G04	TaaCsp1ALhA_0112P02	Ta.25823	699	probable rhamnose biosynthetic enzyme 1-like	8152,9987,5488,3824
Ta#S15880030	TaaCsp1ALhB_0216L17		Ta.25865	703	b-keto acyl reductase	3824,8152,5488
Ta#S15880627	TaaCsp1ALhB_0226C01	TaaCsp1ALhA_0059G07	Ta.25951	665
Ta#S15880628	TaaCsp1ALhB_0171D09		Ta.25952	615
Ta#S15880818	TaaCsp1ALhB_0137D09		Ta.39858	774
Ta#S15881293	TaaCsp1ALhB_0145I01		Ta.26068	727	calcineurin b-like protein 4	5488
Ta#S15881544	TaaCsp1ALhB_0214I13		Ta.26131	648
Ta#S15881568	TaaCsp1ALhA_0085E03	TaaCsp1ALhB_0175O16	Ta.26909	728	exostosin family protein	5623,16020,5737,3824
Ta#S15881745	TaaCsp1ALhA_0103B06		Ta.26183	759
Ta#S15902418	TaaCsp1ALhB_0220L01		Ta.25421	662
Ta#S15902661	TaaCsp1ALhB_0135A06	TaaCsp1ALhB_0155I05	Ta.26305	687
Ta#S15903100	TaaCsp1ALhA_0103H06		Ta.26530	516
Ta#S15903132	TaaCsp1ALhB_0224K11		Ta.26559	750	sucrose synthase	16740,9058
Ta#S15903231	TaaCsp1ALhA_0103G01		Ta.26622	602
Ta#S16057905	TaaCsp1ALhA_0113M15		Ta.41960	1021	phytoene synthase 2- partial	16740,5739,9058,9536
Ta#S16057959	TaaCsp1ALhB_0195G02		Ta.5634	1372	6-phosphofructokinase 3-like	8152,9987,16301,5829,166,5975,6091,9056
Ta#S16057995	TaaCsp1ALhB_0157B19		Ta.28577	1206	transferase protein	16740,16787,9058,6139
Ta#S16058096	TaaCsp1ALhA_0063H21	TaaCsp1ALhB_0147N21	Ta.48340	2433	solanesyl diphosphate synthase 1 / 1-deoxy-d-xylulose 5-phosphate synthase	3824,16740,9058,9987,9536,5975,15979,19748,6629,5783,5886
Ta#S16058134	TaaCsp1ALhA_0114P19	TaaCsp1ALhB_0201O19	Ta.48628	1162	eukaryotic initiation factor 4e	5737,6412,8135
Ta#S16058162	TaaCsp1ALhB_0216N17		Ta.48351	1632
Ta#S16058360	TaaCsp1ALhB_0159A22	TaaCsp1ALhB_0203H10	Ta.4646	1505	phosphatidylinositide phosphatase sac1-like	16787,9653,16043,30154,16049,7275,5886
Ta#S16058410	TaaCsp1ALhB_0212B13	TaaCsp1ALhA_0126M05	Ta.27561	1142	inositol phosphate kinase	5488,16301,16740,8152,5739,166
Ta#S16058510	TaaCsp1ALhA_0103D23		Ta.67009	442	flower-specific gamma-thionin precursor	30234,5623,5737,5618,6950,9607,8150,5576
Ta#S16176045	TaaCsp1ALhB_0137N08		Ta.67011	270	2-aminoethanethiol dioxygenase-like	3824,8152
Ta#S16194985	TaaCsp1ALhB_0167N05		Ta.23191	700
Ta#S16195021	TaaCsp1ALhA_0081C08		Ta.9021	676
Ta#S16196109	TaaCsp1ALhB_0136H04		Ta.65929	746	cytochrome p450	5737,3674,3824,5488,6091
Ta#S16197433	TaaCsp1ALhB_0172J08		Ta.51709	720	ABC transporter family expressed	16020,16787,5215
Ta#S16197802	TaaCsp1ALhB_0187G18		Ta.40756	479
Ta#S16198738	TaaCsp1ALhA_0127O05		Ta.57992	673
Ta#S16199402	TaaCsp1ALhA_0125D22	TaaCsp1ALhA_0081G24	Ta.38021	763
Ta#S16199865	TaaCsp1ALhB_0226F08	TaaCsp1ALhB_0200B11	Ta.16095	725
Ta#S16200644	TaaCsp1ALhB_0224L10		Ta.6826	660
Ta#S16204178	TaaCsp1ALhB_0235E06	TaaCsp1ALhA_0122F12	Ta.63217	631	TATA-box binding protein	3700,3677,30528,16043,6350,5634
Ta#S16204733	TaaCsp1ALhB_0212N15		Ta.61115	723
Ta#S16208677	TaaCsp1ALhA_0082K19		Ta.58092	633
Ta#S16208818	TaaCsp1ALhB_0220I13		Ta.10988	721
Ta#S16208879	TaaCsp1ALhA_0059P07		Ta.8914	642
Ta#S16214340	TaaCsp1ALhB_0200M02		Ta.27894	511
Ta#S16215208	TaaCsp1ALhA_0103N02		Ta.61141	596
Ta#S16218261	TaaCsp1ALhB_0176N05		Ta.34123	505
Ta#S16222023	TaaCsp1ALhB_0226C01		Ta.58977	684
Ta#S16222474	TaaCsp1ALhB_0159D07	TaaCsp1ALhB_0236M01	Ta.14151	549
Ta#S16226197	TaaCsp1ALhB_0205P03		Ta.56556	701	carbohydrate-binding domain-containing protein	30246,5975,3824
Ta#S16226290	TaaCsp1ALhB_0234L03		Ta.51756	703
Ta#S16228275	TaaCsp1ALhA_0103C23		Ta.67066	618
Ta#S16230030	TaaCsp1ALhB_0217L16	TaaCsp1ALhB_0134H12	Ta.32444	639
Ta#S16230156	TaaCsp1ALhA_0126P19	TaaCsp1ALhB_0169L15	Ta.34413	726	vesicle transport v-snare 13	16020,6810,9987
Ta#S16231009	TaaCsp1ALhA_0114H19	TaaCsp1ALhB_0230K11	Ta.55848	698
Ta#S16234328	TaaCsp1ALhB_0230A20	TaaCsp1ALhB_0196J14	Ta.60682	646
Ta#S16238814	TaaCsp1ALhB_0227N05		Ta.33887	686
Ta#S16240079	TaaCsp1ALhA_0048E12		Ta.51805	615
Ta#S16241176	TaaCsp1ALhB_0212N15		Ta.49908	607
Ta#S16244908	TaaCsp1ALhA_0079B20		Ta.21421	770
Ta#S16245592	TaaCsp1ALhA_0005K13		Ta.59781	600	AMP deaminase	3824,9058,6139
Ta#S16254522	TaaCsp1ALhA_0039F08	TaaCsp1ALhB_0142O13	Ta.43327	660
Ta#S16257224	TaaCsp1ALhA_0100G19		Ta.40037	690
Ta#S16260363	TaaCsp1ALhB_0154D09	TaaCsp1ALhB_0238E15	Ta.45653	379
Ta#S16261403	TaaCsp1ALhB_0190C18		Ta.4863	677
Ta#S16263750	TaaCsp1ALhB_0201E13		Ta.36078	696	Rossmann-fold NAD-binding domain-containing protein	8152,3824,5488,9536
Ta#S16465048	TaaCsp1ALhB_0185C18		Ta.8645	790
Ta#S16465140	TaaCsp1ALhB_0229E08		Ta.49029	753	ppr repeat-containing protein	5739
Ta#S16466327	TaaCsp1ALhB_0141B17	TaaCsp1ALhA_0081P24	Ta.28462	698
Ta#S16978398	TaaCsp1ALhA_0010N22		Ta.37517	805
Ta#S17057490	TaaCsp1ALhA_0077C19		Ta.28852	2256	ettin-like auxin response factor	9719,3677,5634,6350
Ta#S17878571	TaaCsp1ALhB_0140L06	TaaCsp1ALhB_0198I24	Ta.53944	940	U6 snRNA-associated sm-like protein LSM1	5634,3676,5622
Ta#S17878615	TaaCsp1ALhA_0044N17		Ta.8960	916
Ta#S17878933	TaaCsp1ALhB_0208N20		Ta.33303	882	GTPase era-like	3723,7165,9987,6139,9056,16787,5737,166,5886
Ta#S17879288	TaaCsp1ALhB_0134D19		Ta.63914	910	40S ribosomal protein S27a	5840,5488,5198,5634,6412
Ta#S17879374	TaaCsp1ALhB_0230L17		Ta.4238	890	cellular nucleic acid-binding protein	3676,5488
Ta#S17879439	TaaCsp1ALhB_0238I03	TaaCsp1ALhA_0125D15	Ta.5436	906
Ta#S17879473	TaaCsp1ALhB_0194K14		Ta.2663	921	eukaryotic translation initiation factor 2 subunit 3	166,6139,9056,16787
Ta#S17879608	TaaCsp1ALhA_0101E04		Ta.14195	923	coatomer subunit gamma	6810,9987,16020,5794,5198
Ta#S17879874	TaaCsp1ALhB_0168D05		Ta.61316	901
Ta#S17880125	TaaCsp1ALhB_0188O17		Ta.61276	902
Ta#S17881429	TaaCsp1ALhB_0186K05		Ta.40879	883	b3 domain-containing protein os07g0563300-like	9536
Ta#S17882242	TaaCsp1ALhB_0195G02		Ta.55082	883
Ta#S17883823	TaaCsp1ALhA_0101M09		Ta.34456	881	sorting nexin-1	8289,5768,16020,5515,6810,9987,19538,5829,7154
Ta#S17884221	TaaCsp1ALhA_0100G19		Ta.29099	910
Ta#S17885490	TaaCsp1ALhA_0039A14		Ta.61415	917
Ta#S17885647	TaaCsp1ALhA_0126P19		Ta.51880	1152
Ta#S17885788	TaaCsp1ALhB_0146J04		Ta.14709	919	splicing factor 3b subunit 5	6139
Ta#S17885884	TaaCsp1ALhB_0135D20		Ta.61428	878
Ta#S17885953	TaaCsp1ALhB_0207P12		Ta.25885	863
Ta#S17886524	TaaCsp1ALhB_0139I11		Ta.61449	866
Ta#S17886573	TaaCsp1ALhB_0207J09	TaaCsp1ALhA_0101E21	Ta.58931	907
Ta#S17886768	TaaCsp1ALhB_0155E07		Ta.61457	872
Ta#S17887314	TaaCsp1ALhB_0218K09		Ta.57146	869
Ta#S17887553	TaaCsp1ALhB_0200B16	TaaCsp1ALhB_0132D21	Ta.55382	928	clathrin binding	5737
Ta#S17887997	TaaCsp1ALhA_0104H06		Ta.54635	1117	glyceraldehyde-3-phosphate cytosolic 3	5737,166,5975,6091,9056,3824,8152
Ta#S17888045	TaaCsp1ALhB_0155E07		Ta.40997	1141	triacylglycerol lipase	16787,5739,6629
Ta#S17888180	TaaCsp1ALhB_0172L02		Ta.4926	1180	protein	166,3824,5488,9536,9058,6519,8152
Ta#S17888519	TaaCsp1ALhB_0238D10		Ta.32458	1144
Ta#S17888582	TaaCsp1ALhA_0067B21		Ta.33626	1085
Ta#S17888644	TaaCsp1ALhA_0005I07		Ta.42343	1130	nodulin-like protein	16020
Ta#S17888652	TaaCsp1ALhB_0149E05		Ta.57015	1143	d-xylose-proton symporter-like 2	6810,9987,8152,9791,16020,5215,3824,9908,5773,9607
Ta#S17888673	TaaCsp1ALhA_0084F02		Ta.9463	1119	plastid protein	8152,9536,3824
Ta#S17888858	TaaCsp1ALhB_0138H02		Ta.54936	1143	monosaccharide-sensing protein	16020
Ta#S17888865	TaaCsp1ALhA_0108B10		Ta.3973	1069	pleckstrin homology and lipid-binding start domain-containing protein	8289,7165,5886
Ta#S17889049	TaaCsp1ALhB_0227D09		Ta.40819	1055	cytochrome p450	5488,5737,3824,3674,8152
Ta#S17889235	TaaCsp1ALhB_0183C21	TaaCsp1ALhB_0213N16	Ta.33211	1048	probable glutathione s-transferase gstu6-like	5737,16740
Ta#S17889272	TaaCsp1ALhA_0074I15		Ta.58981	1081	exosome component 10-like	5488,5622,8152,9987,3824
Ta#S17889349	TaaCsp1ALhB_0190A11		Ta.22745	1096	ubiquitin-conjugating enzyme e2	6950,6259,19538,9056,9987,9653,30154,7275,8150,6464,3824,166,5515,5622,5886
Ta#S17889375	TaaCsp1ALhB_0158B18	TaaCsp1ALhB_0186I14	Ta.22376	1051	mitochondrial transferase	5739,16740
Ta#S17889504	TaaCsp1ALhA_0062E09		Ta.29729	1095	receptor-like kinase	4872,6464,166,16301
Ta#S17889545	TaaCsp1ALhB_0233O15		Ta.37054	1069	predicted protein [Hordeum vulgare subsp. vulgare]	5739
Ta#S17889621	TaaCsp1ALhA_0122K17		Ta.56355	1135	digalactosyldiacylglycerol synthase expressed	16020,9536,9058,8150,5737,16740
Ta#S17889733	TaaCsp1ALhA_0104H13	TaaCsp1ALhA_0124P02	Ta.57489	1117
Ta#S17889902	TaaCsp1ALhA_0124P02		Ta.51367	1018	ATP synthase cf1 epsilon subunit	5215,6810,9058,6091,6139,9579,9536,16020
Ta#S17890004	TaaCsp1ALhA_0001M07		Ta.9858	1147
Ta#S17890085	TaaCsp1ALhB_0233M21		Ta.33184	1152
Ta#S17890100	TaaCsp1ALhA_0042C17		Ta.51414	1115
Ta#S17890152	TaaCsp1ALhA_0058O13		Ta.40760	1102	cytochrome p450 94a2-like	5737,3674,5488,19825,3824,8152
Ta#S17890169	TaaCsp1ALhB_0209L07		Ta.33183	1098	asparagine synthetase	6950,9628,3824,9058,6519,3677,166
Ta#S17890275	TaaCsp1ALhA_0039H19		Ta.39696	1041
Ta#S17890370	TaaCsp1ALhB_0182J13	TaaCsp1ALhB_0235J22	Ta.7789	1104
Ta#S17890421	TaaCsp1ALhB_0187L13		Ta.47486	1072
Ta#S17890423	TaaCsp1ALhB_0192F14		Ta.3943	1079	membrane protein	16020,5737,9536
Ta#S17890526	TaaCsp1ALhB_0202G03	TaaCsp1ALhB_0183P12	Ta.9517	1052	Ca2+ calmodulin-dependent protein kinase phosphatase	5623,5488,16301,16787,8152,9987,6464,9536,5739
Ta#S17890554	TaaCsp1ALhB_0223G20		Ta.37069	1071
Ta#S17890570	TaaCsp1ALhB_0197O17	TaaCsp1ALhB_0184P04	Ta.9709	1120
Ta#S17890605	TaaCsp1ALhA_0100P17		Ta.36335	1103	protein	9536
Ta#S17890662	TaaCsp1ALhA_0055G20		Ta.50806	1094
Ta#S17890665	TaaCsp1ALhB_0191A15	TaaCsp1ALhB_0137J24	Ta.30560	1114
Ta#S17890888	TaaCsp1ALhB_0233M16		Ta.419	1111	glycine-rich protein 2b	3677,5488,6350
Ta#S17892529	TaaCsp1ALhB_0157A04		Ta.67172	1142	histone H2a	5622,3677,16043,9987,5634
Ta#S17892702	TaaCsp1ALhA_0100P17		Ta.56791	1123	g-box binding factor 1	3700,3677,5515,5634,6350
Ta#S17892793	TaaCsp1ALhB_0170N05		Ta.33151	1118	probable ubiquitin-conjugating enzyme E2 24-like	3824,6464
Ta#S17893040	TaaCsp1ALhA_0104H13	TaaCsp1ALhA_0124P02	Ta.3530	1091	cell wall-associated hydrolase	5739
Ta#S17893185	TaaCsp1ALhB_0160L01		Ta.33142	1171	protein	5739
Ta#S17893284	TaaCsp1ALhA_0099K18		Ta.24732	1226
Ta#S17893420	TaaCsp1ALhB_0157O18	TaaCsp1ALhB_0205D21	Ta.3729	1159	beta-expansin 1a expressed	5576,5737,3
Ta#S17893527	TaaCsp1ALhB_0209O08		Ta.57055	1240	Bowman-Birk type wound-induced protease inhibitor	5576,30234,16787
Ta#S17893552	TaaCsp1ALhB_0187K06	TaaCsp1ALhB_0137A15	Ta.54415	1207	60S ribosomal protein L18	5840,5198,6412
Ta#S17893931	TaaCsp1ALhA_0104H13	TaaCsp1ALhA_0124P02	Ta.56837	1199	ribosomal protein L22	5198,5840,9536,6412,3723
Ta#S17894559	TaaCsp1ALhA_0123K03		Ta.28945	1147
Ta#S17894710	TaaCsp1ALhB_0219C22	TaaCsp1ALhB_0135D20	Ta.54092	1208	ran-binding protein 1	6810,9987
Ta#S17894744	TaaCsp1ALhB_0147I03		Ta.54425	1198	60S ribosomal protein L21	5840,5198,6412,5739
Ta#S17895983	TaaCsp1ALhA_0104H13	TaaCsp1ALhA_0124P02	Ta.53983	840	hypothetical protein [Oryza sativa Indica Group]	5739
Ta#S17896054	TaaCsp1ALhB_0189L06		Ta.1706	878
Ta#S17896238	TaaCsp1ALhA_0106A22		Ta.53856	915	methyl binding domain protein	3677,5634,5488
Ta#S17896588	TaaCsp1ALhB_0218K09		Ta.56242	1165
Ta#S17896705	TaaCsp1ALhB_0216L17		Ta.56140	1149	transcription factor	5739
Ta#S17897343	TaaCsp1ALhB_0228J03	TaaCsp1ALhB_0221D04	Ta.56305	1095	isoflavone reductase IRL	6950,3824,5739,5488,8152
Ta#S17897501	TaaCsp1ALhB_0218K09		Ta.7277	1172	translation initiation factor IF-2	8135,6412,6139,9056,16787,166
Ta#S17897966	TaaCsp1ALhB_0197O18		Ta.33135	1195
Ta#S17898291	TaaCsp1ALhB_0149E05		Ta.14559	1154	NADH-ubiquinone oxidoreductase subunit	5488,3674,3824,16020,5739,8152
Ta#S17898447	TaaCsp1ALhB_0176A15		Ta.25244	1126	probable ubiquitin-conjugating enzyme E2 25-like	9536
Ta#S17898677	TaaCsp1ALhA_0006A10		Ta.5021	1137	inosine triphosphate pyrophosphatase	16787
Ta#S17898706	TaaCsp1ALhA_0120A13	TaaCsp1ALhB_0214H09	Ta.53991	1192	nucleoside diphosphate kinase	6139,16301,9605,7165,9628,5488,9058,166,5737
Ta#S17898839	TaaCsp1ALhA_0095N06		Ta.2841	1220	eukaryotic translation initiation factor 3 subunit d-like	6412,8135
Ta#S17898853	TaaCsp1ALhA_0104H13	TaaCsp1ALhA_0124P02	Ta.58925	1179	photosystem II protein partial	6091,15979,3674,5737,9536
Ta#S17899025	TaaCsp1ALhB_0168J06	TaaCsp1ALhB_0218J13	Ta.10822	1150	C3H2C3 rıng-finger protein	5488
Ta#S17899066	TaaCsp1ALhB_0145I19		Ta.11187	1165	cyclin M	7049,5739,5634,9987
Ta#S17971979	TaaCsp1ALhB_0206I13		Ta.29563	829	alpha beta fold family expressed	5737,16787
Ta#S17972230	TaaCsp1ALhB_0166O01		Ta.49978	893
Ta#S17972291	TaaCsp1ALhA_0099J11	TaaCsp1ALhA_0103I17	Ta.49981	868
Ta#S17973013	TaaCsp1ALhB_0200N16		Ta.12058	802
Ta#S17973058	TaaCsp1ALhA_0108B10	TaaCsp1ALhA_0109J17	Ta.61614	862
Ta#S17973201	TaaCsp1ALhA_0103H06		Ta.59934	867	phosphoenolpyruvate carboxylase	6091,9056,3824,8152
Ta#S17973209	TaaCsp1ALhB_0170E02	TaaCsp1ALhB_0200G06	Ta.61634	916
Ta#S17973575	TaaCsp1ALhB_0235M12	TaaCsp1ALhA_0110C01	Ta.61651	846
Ta#S17973805	TaaCsp1ALhB_0150O13		Ta.38408	860
Ta#S17973844	TaaCsp1ALhA_0124I11		Ta.3061	831
Ta#S17973924	TaaCsp1ALhA_0124A16		Ta.58605	849	probable glutathione s-transferase gstu6-like	16740
Ta#S17975296	TaaCsp1ALhB_0184E22		Ta.61756	837
Ta#S17975612	TaaCsp1ALhB_0147F03		Ta.61768	865
Ta#S17976021	TaaCsp1ALhB_0221G10		Ta.29965	818	peroxidase 57-like	5618,6950,9987,5737,5488,3824,5739,8152
Ta#S17976112	TaaCsp1ALhB_0153A07	TaaCsp1ALhB_0186F18	Ta.36813	896	ripening-related protein grip22	5737
Ta#S17976748	TaaCsp1ALhB_0211D18		Ta.56742	799	protein	5488,3824
Ta#S17976882	TaaCsp1ALhB_0177K06		Ta.19308	829
Ta#S17977402	TaaCsp1ALhA_0022A09		Ta.48519	851
Ta#S17978822	TaaCsp1ALhA_0003N22		Ta.58987	856
Ta#S17978952	TaaCsp1ALhB_0197P14	TaaCsp1ALhB_0139L17	Ta.47089	891
Ta#S17980007	TaaCsp1ALhA_0118B05	TaaCsp1ALhA_0117H24	Ta.9416	843	nodulin glutamate-ammonia ligase-like protein	8152,3824
Ta#S17980112	TaaCsp1ALhB_0184E22		Ta.61888	903
Ta#S17980201	TaaCsp1ALhB_0142P13		Ta.30139	864
Ta#S17980258	TaaCsp1ALhA_0111K09		Ta.61904	833
Ta#S17980485	TaaCsp1ALhA_0071G12		Ta.30171	819
Ta#S17980727	TaaCsp1ALhB_0149E05		Ta.30210	849
Ta#S17980789	TaaCsp1ALhB_0205N12		Ta.37077	874
Ta#S17980858	TaaCsp1ALhB_0216H14		Ta.61955	825
Ta#S17981213	TaaCsp1ALhB_0182L02		Ta.61989	839
Ta#S17981280	TaaCsp1ALhA_0110E05		Ta.62001	806
Ta#S17981330	TaaCsp1ALhB_0195N03		Ta.50103	820
Ta#S17981500	TaaCsp1ALhB_0177K06		Ta.10820	888
Ta#S17981644	TaaCsp1ALhB_0181N24		Ta.29443	849
Ta#S17982136	TaaCsp1ALhB_0189O15		Ta.39182	795	phosphoribosylanthranilate transferase	16740
Ta#S17982237	TaaCsp1ALhB_0143H12	TaaCsp1ALhA_0092C02	Ta.36909	831
Ta#S17982612	TaaCsp1ALhA_0125C15		Ta.20750	863	beta-glucanase precursor	16787,5975,5737,5488
Ta#S17982961	TaaCsp1ALhA_0115K15	TaaCsp1ALhB_0172L02	Ta.6463	826	ribosomal L5e family protein	5840,5623,5198,6412,5739
Ta#S17983597	TaaCsp1ALhB_0234B24		Ta.32903	834	protein kinase chloroplast	16301,6464,166,9536
Ta#S17983932	TaaCsp1ALhB_0137N08		Ta.16704	824	2-aminoethanethiol dioxygenase-like	3824,8152
Ta#S17984081	TaaCsp1ALhA_0011G24		Ta.7382	851	heterogeneous nuclearribonucleoprotein a2	3676,5622,166
Ta#S17984200	TaaCsp1ALhB_0145K01		Ta.9588	1032	patatin group a-3-like	16787,9536,6629
Ta#S17984257	TaaCsp1ALhA_0067K14		Ta.53869	1053	transformer-sr ribonucleoprotein	5488,9536
Ta#S17984282	TaaCsp1ALhB_0225G17		Ta.62022	1042	expansin expa11	5576,16020,16043,9987
Ta#S17984304	TaaCsp1ALhB_0137D09		Ta.62023	1021
Ta#S17984307	TaaCsp1ALhB_0207E16		Ta.29588	1053
Ta#S17984406	TaaCsp1ALhB_0228O02	TaaCsp1ALhA_0097H07	Ta.55481	1088	voltage-dependent anion channel	5215,6810,9987,16020,5739
Ta#S17984497	TaaCsp1ALhB_0173D20		Ta.54211	1104
Ta#S17984502	TaaCsp1ALhB_0156J13		Ta.9579	1061	maf-like protein ddb_g0281937-like	5737
Ta#S17984695	TaaCsp1ALhB_0241C17		Ta.34285	1099
Ta#S17984783	TaaCsp1ALhB_0212N15		Ta.45491	1051
Ta#S17984802	TaaCsp1ALhB_0216N17		Ta.25413	1126	mitogen-activated protein kinase 10-like	16301,4871,6464,166,5739
Ta#S17984811	TaaCsp1ALhA_0103F06		Ta.3505	1084
Ta#S17984877	TaaCsp1ALhB_0155P18		Ta.63012	1151	drf-like transcription factor drfl2a	3700,3677,5634,6350
Ta#S17984965	TaaCsp1ALhB_0226B14		Ta.38261	1166	methyl binding domain protein	3677,166,5634,5488,16787
Ta#S17985141	TaaCsp1ALhB_0161J06	TaaCsp1ALhA_0115G14	Ta.37300	1040	predicted protein [Hordeum vulgare subsp. vulgare]	5488,5622
Ta#S17985375	TaaCsp1ALhB_0230J10		Ta.30649	1025	endo-beta-glucanase	5623,5975,16787
Ta#S17985493	TaaCsp1ALhA_0009L21		Ta.8608	1123
Ta#S17985630	TaaCsp1ALhB_0147F13	TaaCsp1ALhB_0136K20	Ta.51312	1145	major facilitator protein	16020
Ta#S17985691	TaaCsp1ALhA_0111K09		Ta.53894	1067	tocopherol cyclase	6950,9987,6629,8152,9058,9628,3824,16020,9536,19748,6810
Ta#S17985708	TaaCsp1ALhA_0109J03		Ta.57408	1130	plant protein family expressed	5739,9536
Ta#S17985717	TaaCsp1ALhB_0173L13		Ta.13774	1118	probable serine protease eda2-like	5737,19538,9056,16787
Ta#S17985915	TaaCsp1ALhB_0171G09	TaaCsp1ALhA_0124J11	Ta.5014	1124	interferon-induced guanylate-binding	166,6139,9056,16787
Ta#S17985920	TaaCsp1ALhA_0119A05		Ta.41973	1120
Ta#S17985921	TaaCsp1ALhA_0125J02		Ta.62031	1127
Ta#S17985933	TaaCsp1ALhA_0087D07	TaaCsp1ALhB_0148P12	Ta.33674	1115	adenyl cyclase	5739
Ta#S17985939	TaaCsp1ALhB_0208A07	TaaCsp1ALhB_0172E12	Ta.3363	1100	protein	5488
Ta#S17985991	TaaCsp1ALhB_0232D18		Ta.6555	1134	cyclin-dependent kinase E-1	5515,6464,166,16301,9987
Ta#S17986034	TaaCsp1ALhB_0229N06		Ta.4219	1116	subtilisin-like protease sdd1-like	5737,19538,9056,16787
Ta#S17986046	TaaCsp1ALhA_0125G21	TaaCsp1ALhA_0096K13	Ta.4894	1122
Ta#S17986184	TaaCsp1ALhA_0117D14		Ta.56131	1169	potyvirus vpg interacting protein	7275,5488,8152,3,9536,30154,5515,9653,9791,9790,5634
Ta#S17986406	TaaCsp1ALhB_0205I03		Ta.37763	1124	pre-mrna-splicing factor clf1	5622,5488,6139
Ta#S17986532	TaaCsp1ALhB_0226I17	TaaCsp1ALhB_0163A09	Ta.4828	1185
Ta#S17986647	TaaCsp1ALhB_0220L18	TaaCsp1ALhB_0229J01	Ta.58844	1169	protein argonaute 4	3676
Ta#S17986682	TaaCsp1ALhB_0227D08		Ta.6901	1175	blue-light photoreceptor phr2-like	4872,5840,5198,3824,6412,6950,6259
Ta#S17986830	TaaCsp1ALhB_0216H14		Ta.36935	1091	protein	5975,16787,5488
Ta#S17986883	TaaCsp1ALhB_0172I06		Ta.37771	1090
Ta#S17986916	TaaCsp1ALhB_0194N06		Ta.54842	1125	26S proteasome regulatory subunit n8	9653,7275,5622,3,9791,9790,19538,9056,9987,5634
Ta#S17986941	TaaCsp1ALhA_0009C20		Ta.37737	1176	pyridoxal biosynthesis protein pdx2-like	5829,9058,9987,16787,9056,6519,16740,5515,3,9791,9790
Ta#S17986958	TaaCsp1ALhB_0185B24	TaaCsp1ALhB_0141L10	Ta.40472	1169	casein kinase I isoform delta-like	6464,166,16301,5739
Ta#S17986960	TaaCsp1ALhA_0065M06		Ta.9437	1178	aspartic proteinase-like protein 2-like	16787,19538,9056
Ta#S17987014	TaaCsp1ALhA_0050J11		Ta.57867	1143
Ta#S17987232	TaaCsp1ALhB_0190E11		Ta.55528	992
Ta#S17987275	TaaCsp1ALhB_0193L19		Ta.7240	1175	flap endonuclease 1a	4518,6950,6259,5739,5730,9058,9056,3677,5488,5654
Ta#S17987287	TaaCsp1ALhA_0117I07		Ta.47031	1161
Ta#S17987397	TaaCsp1ALhB_0234L03		Ta.13253	1165	metal-dependent phosphohydrolase	8152,16787
Ta#S17987547	TaaCsp1ALhB_0130L22		Ta.7163	1126	prenylated rab acceptor family protein	9536,16020
Ta#S17987615	TaaCsp1ALhB_0156N23		Ta.5570	1123
Ta#S17987695	TaaCsp1ALhB_0227E03	TaaCsp1ALhA_0121K18	Ta.55345	1145
Ta#S17987859	TaaCsp1ALhB_0201C04		Ta.7217	1118	protein	9058,6519,5739,3824
Ta#S17987865	TaaCsp1ALhA_0004N09		Ta.32747	1099
Ta#S17987958	TaaCsp1ALhA_0011K13		Ta.37297	1138
Ta#S17987985	TaaCsp1ALhA_0120J15		Ta.54630	1210	cell elongation protein diminuto	9058,9987,6629,5515,8152,16020,9628,5773,3824,166,9653,16043,16049,5886
Ta#S17987991	TaaCsp1ALhB_0170A03		Ta.25908	1165
Ta#S17988142	TaaCsp1ALhA_0116K13		Ta.55307	1144
Ta#S17988161	TaaCsp1ALhA_0062N07		Ta.14182	1166
Ta#S17988208	TaaCsp1ALhA_0112L12		Ta.8027	1046	plastid-lipid associated protein 3	5198,9536
Ta#S17988260	TaaCsp1ALhB_0197O17		Ta.1389	1088
Ta#S17988307	TaaCsp1ALhA_0102N21		Ta.29284	1108
Ta#S17988378	TaaCsp1ALhB_0170O07	TaaCsp1ALhB_0208A03	Ta.33567	1107
Ta#S17988521	TaaCsp1ALhA_0125G24	TaaCsp1ALhB_0155P04	Ta.8052	1119	ubiquitin-protein ligase ubr7	5737,6464,16787,3824,5488
Ta#S17988587	TaaCsp1ALhA_0095N06		Ta.58714	1155
Ta#S17988591	TaaCsp1ALhA_0113D15		Ta.53984	1130	serine carboxypeptidase II-3-like	5737,16787,5739,19538,9056
Ta#S17988653	TaaCsp1ALhB_0223L07		Ta.56993	1157
Ta#S17988659	TaaCsp1ALhB_0207J09	TaaCsp1ALhA_0101E21	Ta.50626	1125
Ta#S17988682	TaaCsp1ALhA_0103H06		Ta.25350	1122	probable LRR receptor-like serine threonine-protein kinase at1g14390-like	6464,166,16301,7165,5739
Ta#S17988870	TaaCsp1ALhB_0175I13		Ta.46682	978
Ta#S17988878	TaaCsp1ALhA_0094H22		Ta.5552	1095	cell division control protein 7	5737,6464,166,16301
Ta#S17988940	TaaCsp1ALhA_0097K07		Ta.8567	1059	ATP-dependent zinc metalloprotease ftsh chloroplastic-like	5488,16020,6139,9056,9536,16787,9987,19538,166
Ta#S17988983	TaaCsp1ALhB_0179H15		Ta.28042	1065
Ta#S17989184	TaaCsp1ALhB_0136H08		Ta.58366	1161	peroxidase	6950,5737,5488,3824,8152
Ta#S17989356	TaaCsp1ALhB_0133L08		Ta.37918	1161	amino acid permease	16020
Ta#S17989468	TaaCsp1ALhA_0110E05		Ta.18535	1103	mediator of RNA polymerase II transcription subunit 31	5654
Ta#S17989506	TaaCsp1ALhB_0230N08		Ta.6435	1154	protein zcw7	166
Ta#S17989551	TaaCsp1ALhB_0188H20		Ta.4116	1159	ribosomal protein S10	5840,5198,6412,5739
Ta#S17989575	TaaCsp1ALhA_0015O05		Ta.9435	1167	CTP synthase	5737
Ta#S17989578	TaaCsp1ALhB_0228O02	TaaCsp1ALhA_0097H07	Ta.47030	1179
Ta#S17989737	TaaCsp1ALhB_0154K15		Ta.12753	1140	BAHD acyltransferase dcr-like	16740
Ta#S17989786	TaaCsp1ALhB_0207M24	TaaCsp1ALhB_0184J08	Ta.3006	1145
Ta#S18006036	TaaCsp1ALhB_0180B12		Ta.49519	1130	lipid transfer protein	6810,5737,8289
Ta#S18006195	TaaCsp1ALhB_0216K11		Ta.20875	1209	predicted protein [Hordeum vulgare subsp. vulgare]	9536
Ta#S18006284	TaaCsp1ALhA_0100E23		Ta.53872	1176	cytochrome b6-f complex iron-sulfur subunit	5488,3824,5215,6810,16020,9536,9579,6091
Ta#S18006336	TaaCsp1ALhA_0125D22	TaaCsp1ALhA_0081G24	Ta.30481	1121
Ta#S18006417	TaaCsp1ALhB_0209O08		Ta.56883	1144	Bowman-Birk type wound-induced proteinase inhibitor WIP1-like	5576,30234,16787
Ta#S18006578	TaaCsp1ALhA_0103G09	TaaCsp1ALhA_0101G19	Ta.3467	1156
Ta#S18006667	TaaCsp1ALhA_0122M16		Ta.10890	1136
Ta#S18006675	TaaCsp1ALhA_0101E21		Ta.55488	1109	dynamin-related protein 5a-like	7049,5856,9536,9987,6139,9056,5515,16787,5737,166
Ta#S18006813	TaaCsp1ALhA_0103G07		Ta.35812	1087
Ta#S18006888	TaaCsp1ALhB_0193D22	TaaCsp1ALhB_0206M09	Ta.2887	1108	early response to drought 3	16301,8152,9987,5739,16740
Ta#S18007284	TaaCsp1ALhB_0164B20	TaaCsp1ALhA_0084F13	Ta.55826	1129	small nuclear ribonucleoprotein d2	5730,5829,3676,5622
Ta#S18007459	TaaCsp1ALhA_0054M07		Ta.48476	1077	methionine sulfoxide reductase type	8152,3824
Ta#S18007805	TaaCsp1ALhB_0200M02		Ta.35247	1088
Ta#S18008042	TaaCsp1ALhB_0168N06		Ta.46586	1115
Ta#S18008091	TaaCsp1ALhA_0075H23		Ta.1964	1024	ATP binding	19538,9987,166,9536
Ta#S18008750	TaaCsp1ALhB_0140L06	TaaCsp1ALhB_0198I24	Ta.306	1084
Ta#S18008832	TaaCsp1ALhB_0198M13		Ta.63230	1041	RNase S-like protein precursor	5618,3723,9719,7165,9058,6519,19748,9605,6950,4518,5737,8150,5576,9991,7154,5886
Ta#S18009309	TaaCsp1ALhA_0027J21		Ta.36708	1072	e-cadherin binding protein	5488,5622
Ta#S18009395	TaaCsp1ALhB_0173C10		Ta.45468	1123	histone deacetylase	16787,16043,6464
Ta#S18009613	TaaCsp1ALhA_0099D20		Ta.3089	1032	acyl carrier protein	9058,9987,6629,5488,5215,5515,5739
Ta#S18009979	TaaCsp1ALhB_0201E13		Ta.49016	744	integral membrane protein	16020
Ta#S18010094	TaaCsp1ALhB_0227K19		Ta.53973	1130	protein cbby	8152,16787,9536
Ta#S18010156	TaaCsp1ALhB_0169L15		Ta.10129	1116	vesicle transport v-snare 13	16020,6810,9987
Ta#S18010370	TaaCsp1ALhB_0161L03		Ta.55123	1141	inorganic pyrophosphatase	5488,16787,9536,16020,5634,8152,9987
Ta#S18011048	TaaCsp1ALhB_0209O08		Ta.56315	1086	Bowman-Birk type wound-induced proteinase inhibitor WIP1-like	5576,30234
Ta#S18012142	TaaCsp1ALhB_0168H11	TaaCsp1ALhB_0177O04	Ta.47475	1117	Bowman-Birk type wound-induced protease inhibitor	5576,30234,16787
Ta#S18012616	TaaCsp1ALhB_0135D20		Ta.28356	1058	proliferation-associated protein 2g4-like	16787,9987,19538,9056
Ta#S18012740	TaaCsp1ALhA_0103G07		Ta.55596	1065	methylmalonate-semialdehyde dehydrogenase	5488,3824,5739,8152,9536,6950
Ta#S18012777	TaaCsp1ALhA_0104B08		Ta.2975	1166
Ta#S18349090	TaaCsp1ALhA_0004K17		Ta.24789	1852	cytochrome p450	5488,16020,3824,3674,8152
Ta#S19220545	TaaCsp1ALhB_0161L03		Ta.30809	478
Ta#S19221529	TaaCsp1ALhB_0227K19		Ta.62096	669
Ta#S19222820	TaaCsp1ALhA_0023G22		Ta.41075	706
Ta#S19223112	TaaCsp1ALhA_0103D01		Ta.27944	731	set1 complex component swd2	5622,8152,9987,166,16740
Ta#S19223651	TaaCsp1ALhA_0080I10		Ta.10100	778	soluble inorganic pyrophosphatase	5488,16787,9536,16020,5634,8152,9987
Ta#S19224473	TaaCsp1ALhA_0117D14	TaaCsp1ALhA_0116C13	Ta.48474	687
Ta#S19225357	TaaCsp1ALhB_0186B15		Ta.12025	634	LRR receptor-like serine threonine-protein kinase erecta-like	166,6464,16301
Ta#S20116879	TaaCsp1ALhA_0120E09	TaaCsp1ALhA_0117J22	Ta.5011	2094	protein kinase	166,6464,16301
Ta#S20293932	TaaCsp1ALhA_0099O14		Ta.24098	1527	transcription partial	5634,3677
Ta#S21002055	TaaCsp1ALhB_0156A09	TaaCsp1ALhA_0105B04	Ta.30964	448
Ta#S21311109	TaaCsp1ALhB_0176A13		Ta.56832	1283	sucrose-phosphate synthase	16740,9058,5975,9987
Ta#S21610670	TaaCsp1ALhA_0113M15	TaaCsp1ALhB_0193B20	Ta.31119	193
Ta#S21610768	TaaCsp1ALhB_0201I10		Ta.35754	741
Ta#S21611085	TaaCsp1ALhB_0150J17		Ta.6545	692	protein	6950,9628,5622,3723,16301,6464,166,9719,5634
Ta#S21611285	TaaCsp1ALhB_0157A04		Ta.62135	565	histone H2a	5622,3677,16043,9987,5634
Ta#S21611487	TaaCsp1ALhB_0219J10		Ta.1264	714
Ta#S21612078	TaaCsp1ALhB_0212A20		Ta.31074	329
Ta#S21612314	TaaCsp1ALhB_0192A11		Ta.66065	697	myb domain protein 101	5634,3677
Ta#S22364732	TaaCsp1ALhB_0141B17		Ta.50744	848
Ta#S22365290	TaaCsp1ALhB_0231F02		Ta.31448	823
Ta#S22365587	TaaCsp1ALhB_0221G01		Ta.57667	843	40S ribosomal protein s23	5198,5840,6412
Ta#S22365903	TaaCsp1ALhB_0161J03	TaaCsp1ALhB_0200K20	Ta.6388	809
Ta#S22366644	TaaCsp1ALhA_0018I01		Ta.47847	831
Ta#S22367069	TaaCsp1ALhB_0204I06		Ta.56169	843	predicted protein [Hordeum vulgare subsp. vulgare]	5737
Ta#S22367180	TaaCsp1ALhB_0159A22	TaaCsp1ALhB_0203H10	Ta.14115	823	urease accessory protein	8152,8150,16020,5737,166,5488
Ta#S22367506	TaaCsp1ALhA_0104H13	TaaCsp1ALhA_0124P02	Ta.61142	894	clp protease proteolytic subunit	16787,9536,166
Ta#S22368022	TaaCsp1ALhA_0110D05		Ta.55641	867	calcineurin b-like protein 1	5737,6950,9628,7165,9987,5886,5488,6810,5515,9719
Ta#S22368104	TaaCsp1ALhB_0157L07		Ta.7985	884	armadillo beta-catenin-like repeat-containing protein	5739,5488
Ta#S22369154	TaaCsp1ALhB_0189L06		Ta.13214	817
Ta#S22369222	TaaCsp1ALhA_0056D18		Ta.4226	840
Ta#S22369276	TaaCsp1ALhA_0119N12	TaaCsp1ALhB_0231E10	Ta.55601	823
Ta#S22369666	TaaCsp1ALhB_0163G20	TaaCsp1ALhB_0167L01	Ta.39866	835
Ta#S22370284	TaaCsp1ALhB_0220J03		Ta.66409	832
Ta#S22370320	TaaCsp1ALhB_0176A13		Ta.19049	837	sucrose-phosphate synthase	8152,16740
Ta#S22370474	TaaCsp1ALhA_0005F13		Ta.35830	853
Ta#S22370637	TaaCsp1ALhB_0195O08		Ta.48368	811	peptide transporter ptr2-like	16020,6810,5215
Ta#S22370682	TaaCsp1ALhA_0120J13		Ta.34595	811
Ta#S22370904	TaaCsp1ALhB_0227D08		Ta.24373	905
Ta#S22372275	TaaCsp1ALhA_0075H23		Ta.39939	825
Ta#S22372367	TaaCsp1ALhB_0158L09		Ta.36523	825
Ta#S22372435	TaaCsp1ALhA_0103I19		Ta.9613	818
Ta#S22372471	TaaCsp1ALhA_0111F20		Ta.54749	840	protein	3824,5739,8152
Ta#S22372516	TaaCsp1ALhA_0060I24		Ta.38905	830
Ta#S22372888	TaaCsp1ALhA_0101L06		Ta.62169	821
Ta#S22372992	TaaCsp1ALhA_0046G24		Ta.52007	861
Ta#S22373267	TaaCsp1ALhA_0106C21		Ta.7658	869
Ta#S22373415	TaaCsp1ALhA_0099I19		Ta.24167	873
Ta#S22373677	TaaCsp1ALhB_0207C24		Ta.44161	845	zinc finger	5488,9536
Ta#S22374143	TaaCsp1ALhB_0202J16		Ta.21842	841
Ta#S22377439	TaaCsp1ALhB_0224N13		Ta.62106	861	zinc c3hc4 type family protein	5488
Ta#S22377573	TaaCsp1ALhB_0159A22	TaaCsp1ALhB_0203H10	Ta.22208	852
Ta#S22377806	TaaCsp1ALhA_0101L06		Ta.32110	833	tpr repeat	5488,9536
Ta#S22378099	TaaCsp1ALhB_0229G20		Ta.49056	866
Ta#S22378122	TaaCsp1ALhB_0225B21		Ta.21162	860	3-phosphoinositide-dependent protein kinase-1 pdk1	8289,16301,8152,9987,6464,5515,166
Ta#S22378153	TaaCsp1ALhA_0079G02		Ta.14435	873
Ta#S22378440	TaaCsp1ALhB_0139I11		Ta.28933	860	duf21 domain-containing protein at4g14240-like	16020
Ta#S22378518	TaaCsp1ALhA_0101P11		Ta.55171	911
Ta#S22379157	TaaCsp1ALhB_0192N16		Ta.57877	861	protein hva22-like	16020,6950
Ta#S22379184	TaaCsp1ALhA_0128P07	TaaCsp1ALhA_0115E09	Ta.31336	919
Ta#S22379435	TaaCsp1ALhB_0136H04		Ta.54516	885	argininosuccinate synthase	9058,6519,166,3824,9536
Ta#S22379508	TaaCsp1ALhB_0206M17		Ta.365	928
Ta#S22379576	TaaCsp1ALhA_0105K18		Ta.54907	849
Ta#S22379621	TaaCsp1ALhB_0223K01	TaaCsp1ALhB_0167K18	Ta.46754	850	folylpolyglutamate mitochondrial-like	3824,9058,9536,5739
Ta#S22379883	TaaCsp1ALhA_0019N24		Ta.20947	888	ribosomal protein l17-like protein	5840,5198,9536,6412,3723
Ta#S22380157	TaaCsp1ALhB_0158A06		Ta.5437	859	c-terminal region family expressed	30246,7267,5886
Ta#S22380786	TaaCsp1ALhA_0128G17		Ta.13308	859	pectinesterase	5618,16043,9987,16787,5975,5739
Ta#S22381110	TaaCsp1ALhB_0228N15		Ta.31347	889
Ta#S22381132	TaaCsp1ALhB_0199E02		Ta.6595	840	saposin b domain-containing protein	5737,5773,6629
Ta#S22381583	TaaCsp1ALhB_0180D08		Ta.40948	866
Ta#S22381773	TaaCsp1ALhA_0102L12		Ta.31990	836
Ta#S22381984	TaaCsp1ALhB_0224J24		Ta.22312	835	pdr-like ABC transporter	16020
Ta#S22382438	TaaCsp1ALhB_0201P19		Ta.44709	858	H(+)-ATPase 2	16787,5215,16020,5488,6139,9056,9058,166,6810,5886
Ta#S22382800	TaaCsp1ALhB_0139D05	TaaCsp1ALhB_0213A06	Ta.54130	895	alpha-l-fucosidase 2 precursor	16787,5737,6629
Ta#S22382851	TaaCsp1ALhB_0135H14		Ta.37607	900
Ta#S22383785	TaaCsp1ALhB_0213L06		Ta.31884	863
Ta#S22384432	TaaCsp1ALhA_0122K17		Ta.57605	841
Ta#S22384652	TaaCsp1ALhB_0217M02		Ta.34325	798
Ta#S22384685	TaaCsp1ALhB_0137I22		Ta.5033	935	sucrase-like protein	5739
Ta#S22385192	TaaCsp1ALhA_0059J10		Ta.36834	825	protein nlrc3-like	5739,9536,3677,6350,3,9791,9790
Ta#S22385243	TaaCsp1ALhB_0164B20	TaaCsp1ALhA_0084F13	Ta.58241	824	skp1-like protein	6464,16301,9719,9987,5623
Ta#S22385250	TaaCsp1ALhB_0170G17		Ta.52020	841
Ta#S22385502	TaaCsp1ALhA_0104H13	TaaCsp1ALhA_0124P02	Ta.50625	834	NADH dehydrogenase subunit partial	3824,16020,9536,8152
Ta#S22386194	TaaCsp1ALhB_0206G02		Ta.31309	819
Ta#S22386491	TaaCsp1ALhB_0175F14		Ta.1772	900	protein	5488,5737,5886
Ta#S22386564	TaaCsp1ALhA_0108L04		Ta.49173	877
Ta#S22387218	TaaCsp1ALhB_0217K12		Ta.40400	828
Ta#S22387445	TaaCsp1ALhA_0127M20		Ta.56775	842	O-sialoglycoprotein endopeptidase	9790,16020,5739,6139,16787,19538,9056,9536
Ta#S22387731	TaaCsp1ALhA_0025P13		Ta.54821	865	signal peptidase complex catalytic subunit sec11c-like	19538,9987,16020,16787
Ta#S22388538	TaaCsp1ALhB_0148L13	TaaCsp1ALhB_0169K24	Ta.50576	831
Ta#S22388848	TaaCsp1ALhB_0171D09		Ta.32224	862	60S ribosomal protein l18a	5840,5198,5737,6412
Ta#S22389128	TaaCsp1ALhA_0126J15		Ta.17949	844	protein phosphatase 2c containing expressed	8152,16787
Ta#S22389572	TaaCsp1ALhA_0047N14		Ta.56484	915	seryl-tRNA synthetase	5737,166,6139,6412,6519,3824
Ta#S22390284	TaaCsp1ALhB_0192F14		Ta.62215	950
Ta#S22390512	TaaCsp1ALhB_0234I24		Ta.16833	896
Ta#S22390748	TaaCsp1ALhB_0153F06		Ta.192	972	pr17c precursor	5737
Ta#S22390902	TaaCsp1ALhA_0104C05		Ta.51362	942
Ta#S22391077	TaaCsp1ALhB_0193D05		Ta.31220	810
Ta#S22391542	TaaCsp1ALhB_0194F19		Ta.14965	837
Ta#S22391559	TaaCsp1ALhB_0140H24	TaaCsp1ALhB_0187L24	Ta.67320	841	GDSL esterase/lipase at1g28600-like	5737,3824,5739
Ta#S23872166	TaaCsp1ALhB_0225G17		Ta.52041	1226	expansin os-expa2	5576,16020,16043,9987,5737
Ta#S24512949	TaaCsp1ALhB_0214L09		Ta.10240	907	racd protein	5737,166,16787,16020,7165
Ta#S24513017	TaaCsp1ALhB_0236G02		Ta.31672	928
Ta#S24513063	TaaCsp1ALhB_0230L17	TaaCsp1ALhB_0190P24	Ta.27738	944	dual specificity phosphatase cdc25	16787,3824,6464,8150,9536,5739
Ta#S24513129	TaaCsp1ALhB_0135I23	TaaCsp1ALhB_0209O08	Ta.54143	976	Bowman-Birk type wound-induced protease inhibitor	5576,30234,16787
Ta#S24513463	TaaCsp1ALhA_0100E22		Ta.9769	901
Ta#S24513472	TaaCsp1ALhA_0038O10		Ta.11216	908	mitochondrial substrate carrier family protein b-like	5488,16020,5739,6810,9987,5634
Ta#S24513654	TaaCsp1ALhB_0199F20		Ta.8831	1029
Ta#S24623056	TaaCsp1ALhA_0076J13		Ta.48942	931
Ta#S24623172	TaaCsp1ALhA_0099J18	TaaCsp1ALhA_0102E03	Ta.19470	1249	transferase protein	5737,8152,9987,6464,16740
Ta#S25791173	TaaCsp1ALhB_0163H24		Ta.351	1243	early nodulin 55-2	5488,5737,3674
Ta#S26018773	TaaCsp1ALhB_0206G02		Ta.62246	920	40s ribosomal protein s15a	5198,5886,5618,16020,5773,5840,5829,6412,5739
Ta#S26018811	TaaCsp1ALhA_0058H24		Ta.41667	884	chloroplast inner envelope	16740,8152
Ta#S26019172	TaaCsp1ALhA_0104C14		Ta.41593	876
Ta#S26019223	TaaCsp1ALhA_0126P19		Ta.52081	835	hydrolase	16787,8152
Ta#S26019490	TaaCsp1ALhB_0224K10		Ta.52098	913
Ta#S26020434	TaaCsp1ALhB_0147D08	TaaCsp1ALhB_0193O04	Ta.1559	833	lysm domain containing protein	9987,9056
Ta#S26021374	TaaCsp1ALhA_0097A03	TaaCsp1ALhB_0205P14	Ta.67335	868
Ta#S26021526	TaaCsp1ALhB_0190D17	TaaCsp1ALhB_0198C09	Ta.45147	865	probable anion transporter chloroplastic-like	6810,9987,5215,16020,9536
Ta#S26021526	TaaCsp1ALhB_0218K01	TaaCsp1ALhB_0198C09	Ta.45147	865	as above	as above
Ta#S26021526	TaaCsp1ALhB_0218K01	TaaCsp1ALhB_0190D17	Ta.45147	865	as above	as above
Ta#S26021768	TaaCsp1ALhB_0131J15	TaaCsp1ALhB_0183K22	Ta.41972	861	cytochrome p450	5737,3674,3824,5488,16020,8152
Ta#S26022286	TaaCsp1ALhB_0227C04		Ta.60470	833
Ta#S26022291	TaaCsp1ALhA_0125C15		Ta.62309	844
Ta#S26022398	TaaCsp1ALhA_0103H06		Ta.41273	836
Ta#S26022904	TaaCsp1ALhB_0234H03		Ta.51574	1132	membrane protein	5737,16020
Ta#S26023286	TaaCsp1ALhA_0067O07		Ta.2806	1142	coatomer subunit delta	6810,5737
Ta#S26023403	TaaCsp1ALhA_0018K12		Ta.9470	1081	RNA recognition motif-containing protein	3676,166
Ta#S26023539	TaaCsp1ALhB_0177K06		Ta.65981	1040
Ta#S26023872	TaaCsp1ALhB_0135D20		Ta.9143	1123	aquaporin nip3-1	5215,6810,5886,8150,16020,9991,7154,9536
Ta#S26023891	TaaCsp1ALhB_0141B04	TaaCsp1ALhA_0104M17	Ta.14055	1124	predicted protein [Hordeum vulgare subsp. vulgare]	5737
Ta#S26023981	TaaCsp1ALhA_0104C09		Ta.56375	1101	cold shock domain protein 2	3677,3723,5488,6350
Ta#S26024010	TaaCsp1ALhA_0125G21	TaaCsp1ALhA_0096K13	Ta.54030	1090
Ta#S26024191	TaaCsp1ALhA_0041N21		Ta.54496	1166	fiber protein fb2	6950,9628,5622,5488
Ta#S26024405	TaaCsp1ALhB_0208O17	TaaCsp1ALhB_0148D20	Ta.40998	1084	cyclase dehydrase family protein	4872,5515,9719,7165,8289
Ta#S26024758	TaaCsp1ALhA_0102C18		Ta.4417	1088	predicted protein [Hordeum vulgare subsp. vulgare]	16020,9536,9579,5739
Ta#S26024946	TaaCsp1ALhB_0194H13		Ta.62326	1122	chlorophyll a b binding protein	5488,6091,15979,16020,9579,6464,9536
Ta#S26025130	TaaCsp1ALhA_0104C05		Ta.54948	1122	ras-related protein rab7	166,5886,16787,7165,6810
Ta#S26025149	TaaCsp1ALhB_0147O13		Ta.30506	1131	predicted protein [Hordeum vulgare subsp. vulgare]	5737
Ta#S26025209	TaaCsp1ALhA_0118B05	TaaCsp1ALhA_0117H24	Ta.56969	1182	ras-related protein rab-18	166,5737,6810,9987,7165
Ta#S26025294	TaaCsp1ALhB_0198M13		Ta.10480	1182	RNase S-like protein precursor	5618,3723,9719,7165,9058,6519,19748,9605,6950,4518,5737,8150,5576,9991,7154,5886
Ta#S26025348	TaaCsp1ALhB_0201G24		Ta.54189	1184	drepp4 protein	6950,9607,5773,9628,5488,5737,5886,8289,9536,5515
Ta#S26025871	TaaCsp1ALhB_0225B21		Ta.56211	1093	hypothetical protein OsI_06892 [Oryza sativa Indica Group]	5737
Ta#S26026233	TaaCsp1ALhB_0152B17	TaaCsp1ALhA_0097E01	Ta.55508	1117	protein	3824
Ta#S26026343	TaaCsp1ALhA_0109J17		Ta.27790	1162
Ta#S26026350	TaaCsp1ALhB_0182D07		Ta.43319	1147
Ta#S26026356	TaaCsp1ALhB_0227G05		Ta.42614	1183
Ta#S26026363	TaaCsp1ALhB_0197L04	TaaCsp1ALhB_0148C19	Ta.56106	1138	proline-rich protein	5737
Ta#S26026436	TaaCsp1ALhA_0110E05		Ta.6225	1144	nucleic acid binding protein	9908,5829,9987,3723,16787,16020,6464,30154,7275,3824,5634,40007
Ta#S26026458	TaaCsp1ALhB_0131J11		Ta.54212	1191	60s ribosomal protein l29	5730,5198,9987,5840,5829,6412
Ta#S26026563	TaaCsp1ALhB_0209E12		Ta.41380	1097	ring U-box domain-containing protein	5488
Ta#S26026845	TaaCsp1ALhB_0220F04		Ta.24562	1077
Ta#S26027004	TaaCsp1ALhA_0061M11		Ta.19243	1140	epoxide expressed	16787,8152,9987
Ta#S26027030	TaaCsp1ALhB_0136L10		Ta.1503	1165	heterogeneous nuclear ribonucleoprotein a1	3676,166
Ta#S26027050	TaaCsp1ALhA_0126L21	TaaCsp1ALhB_0241H21	Ta.55666	1158	pyruvate kinase	9058,9987,6629,3,9791,5488,5739,16301,5975,6091,9056,8152,9536,8150
Ta#S26027071	TaaCsp1ALhB_0184E22		Ta.48590	1086	beta-expansin 1a expressed	5576,5737,3
Ta#S26027167	TaaCsp1ALhA_0116D02		Ta.10243	1150
Ta#S26027297	TaaCsp1ALhB_0241O10	TaaCsp1ALhB_0230H09	Ta.9207	1194	serine threonine-protein kinase chloroplastic-like	8150,6091,15979,6464,166,9536,16301
Ta#S26027328	TaaCsp1ALhB_0170L09		Ta.4767	1149	peptide transporter ptr2-like	16020,6810,5215
Ta#S26027379	TaaCsp1ALhB_0148N07	TaaCsp1ALhB_0206B21	Ta.14456	1127	beta-expansin 1a expressed	5576,5737,3
Ta#S26027449	TaaCsp1ALhB_0171O16		Ta.14315	1169	predicted protein [Hordeum vulgare subsp. vulgare]	5737,16020
Ta#S26027714	TaaCsp1ALhA_0098B11		Ta.32463	1129
Ta#S26027729	TaaCsp1ALhB_0193D22	TaaCsp1ALhB_0206M09	Ta.51374	1163
Ta#S26027756	TaaCsp1ALhB_0208O02		Ta.37032	1160	cazy family gt8	9058,5975,16740,5739
Ta#S26027795	TaaCsp1ALhB_0206G02		Ta.2957	1158	nonclathrin coat protein zeta1-cop	6810
Ta#S26027844	TaaCsp1ALhA_0108J21	TaaCsp1ALhA_0099L15	Ta.2127	1129	DEAD-box ATP-dependent RNA helicase 56-like	3676,166,16787
Ta#S26027942	TaaCsp1ALhA_0110N09		Ta.62161	1038
Ta#S26028028	TaaCsp1ALhA_0103D04		Ta.55656	1117	tic62 protein	9536,8152,9987,3824,5488,16020,9579
Ta#S26028090	TaaCsp1ALhB_0230L17		Ta.57841	1091	C-4 sterol methyl oxidase	9058,9987,6629,5488,3824,16020,5783,8152
Ta#S26028208	TaaCsp1ALhB_0202L08		Ta.50530	1072
Ta#S26028279	TaaCsp1ALhB_0169E24		Ta.34829	1087
Ta#S26028504	TaaCsp1ALhB_0221G01		Ta.54503	1113	40S ribosomal protein s23	5198,5840,6412
Ta#S26028669	TaaCsp1ALhA_0109P07		Ta.13246	1088	auxin response factor 10	3677,5515,7165,9719,5634,6350
Ta#S26028717	TaaCsp1ALhB_0160L01		Ta.4479	1075	leucine rich repeat family expressed	5737
Ta#S26028795	TaaCsp1ALhB_0206G02		Ta.41979	1087	C2H2 zinc finger protein	5488,5634,9536
Ta#S26028926	TaaCsp1ALhB_0223L07		Ta.3949	1118	nac domain IPR003441	3677
Ta#S32418944	TaaCsp1ALhA_0111K09		Ta.7951	1769	tocopherol cyclase	9536
Ta#S32420271	TaaCsp1ALhA_0114C09		Ta.44951	541
Ta#S32421833	TaaCsp1ALhA_0010D17	TaaCsp1ALhA_0010C18	Ta.46468	270
Ta#S32426686	TaaCsp1ALhB_0156C11		Ta.67354	783
Ta#S32426939	TaaCsp1ALhB_0207E20		Ta.43301	767
Ta#S32427001	TaaCsp1ALhB_0226B14		Ta.53853	702	methyl binding domain protein	5634,3677,5488,16787
Ta#S32428407	TaaCsp1ALhA_0056M24		Ta.48108	819	protein kinase-like protein	5886,8152,9987,16301,166
Ta#S32429046	TaaCsp1ALhB_0200K04		Ta.4598	757	afg1-like protein	5515,16787,166,5739,9536
Ta#S32429176	TaaCsp1ALhA_0103N02		Ta.34319	696
Ta#S32430178	TaaCsp1ALhA_0045E17		Ta.40816	715	ADP-ATP translocase-like protein	5488,16020,5739,6810,9987,5215
Ta#S32432010	TaaCsp1ALhB_0157A04		Ta.62401	806
Ta#S32432162	TaaCsp1ALhB_0190L02	TaaCsp1ALhA_0128J01	Ta.47532	906
Ta#S32433048	TaaCsp1ALhB_0201C12		Ta.40141	890	protein spa1-related 2-like	5515
Ta#S32434905	TaaCsp1ALhB_0143P01		Ta.52217	739
Ta#S32494292	TaaCsp1ALhB_0184F16		Ta.46529	827	polygalacturonase precursor	5975,16787,16043,9987,5739
Ta#S32495653	TaaCsp1ALhB_0187O24		Ta.5274	740
Ta#S32496849	TaaCsp1ALhB_0163E05		Ta.48929	870
Ta#S32496911	TaaCsp1ALhB_0196J14		Ta.36697	879
Ta#S32498281	TaaCsp1ALhB_0139E11		Ta.6540	749
Ta#S32499706	TaaCsp1ALhB_0156J05		Ta.22151	839
Ta#S32502156	TaaCsp1ALhA_0123G21		Ta.39125	651
Ta#S32503636	TaaCsp1ALhB_0202C11		Ta.767	908	hypothetical protein OsI_38293 [Oryza sativa Indica Group]	5739
Ta#S32504016	TaaCsp1ALhB_0229M12		Ta.10730	925
Ta#S32505894	TaaCsp1ALhA_0126M05		Ta.44446	395
Ta#S32507272	TaaCsp1ALhB_0219J10		Ta.46247	392
Ta#S32509005	TaaCsp1ALhA_0102F23		Ta.63265	824
Ta#S32511373	TaaCsp1ALhB_0192F14		Ta.3914	821	protein	5737,5886
Ta#S32514015	TaaCsp1ALhA_0127H08	TaaCsp1ALhB_0171B08	Ta.44315	487
Ta#S32514552	TaaCsp1ALhB_0186F19	TaaCsp1ALhA_0107D18	Ta.26218	817
Ta#S32514758	TaaCsp1ALhA_0118C22		Ta.34699	813
Ta#S32518648	TaaCsp1ALhB_0160D23		Ta.38859	825
Ta#S32518706	TaaCsp1ALhA_0025P13		Ta.22736	861
Ta#S32518842	TaaCsp1ALhA_0117D14	TaaCsp1ALhA_0116C13	Ta.9312	836
Ta#S32518879	TaaCsp1ALhA_0019C22		Ta.36843	760	f-box domain containing protein	5737,5739
Ta#S32519866	TaaCsp1ALhA_0117D14	TaaCsp1ALhA_0116C13	Ta.58029	752
Ta#S32521326	TaaCsp1ALhA_0106N06	TaaCsp1ALhB_0168G17	Ta.25493	866
Ta#S32521549	TaaCsp1ALhB_0234K22		Ta.33469	872
Ta#S32522084	TaaCsp1ALhA_0129J24	TaaCsp1ALhB_0160F09	Ta.11850	851
Ta#S32526537	TaaCsp1ALhA_0103C02		Ta.44094	710
Ta#S32526824	TaaCsp1ALhA_0104H06		Ta.6897	844	histone chaperone asf1b	8150,16043,9987,7049,6950,6259,5737,5515,9653,30154,7275,5634
Ta#S32527515	TaaCsp1ALhB_0221I10		Ta.39639	850
Ta#S32528713	TaaCsp1ALhA_0005L17		Ta.12191	823	40S ribosomal protein s23	5198,5840,6412
Ta#S32529487	TaaCsp1ALhA_0112K12		Ta.44015	759
Ta#S32530584	TaaCsp1ALhB_0234L03		Ta.43985	395
Ta#S32530756	TaaCsp1ALhB_0237P03		Ta.46105	689
Ta#S32534372	TaaCsp1ALhA_0113E03		Ta.46711	598
Ta#S32536296	TaaCsp1ALhB_0209E04		Ta.43529	162
Ta#S32536574	TaaCsp1ALhB_0229E08		Ta.43894	597
Ta#S32537150	TaaCsp1ALhB_0227A13	TaaCsp1ALhB_0212B19	Ta.1757	472	ribosomal protein L34e-like protein	5840,5198,6412,9536
Ta#S32537641	TaaCsp1ALhB_0223L07		Ta.66187	718	nac domain containing protein 82	3700,3677,7275
Ta#S32538556	TaaCsp1ALhA_0107A05		Ta.22813	634	nucleic acid binding protein	3676,5622
Ta#S32538639	TaaCsp1ALhB_0161J06		Ta.50305	762	pentatricopeptide repeat-containing protein	5739,5488
Ta#S32541078	TaaCsp1ALhA_0111O10	TaaCsp1ALhA_0111P09	Ta.43811	535
Ta#S32542364	TaaCsp1ALhA_0084K09	TaaCsp1ALhA_0121B07	Ta.62517	142
Ta#S32543323	TaaCsp1ALhB_0161J06		Ta.20390	883	glutaredoxin s17	6810,19725,3674,3824,7049,6950,9628
Ta#S32544657	TaaCsp1ALhB_0199P14	TaaCsp1ALhB_0227O05	Ta.36435	727
Ta#S32544835	TaaCsp1ALhB_0148D23		Ta.43751	706	sant myb protein	5634,3677
Ta#S32545136	TaaCsp1ALhB_0170G17		Ta.27961	852	probable LRR receptor-like serine threonine-protein kinase at1g63430-like	6464,16301,5737,166,5886
Ta#S32545645	TaaCsp1ALhA_0114G09	TaaCsp1ALhB_0223D07	Ta.9137	909
Ta#S32545943	TaaCsp1ALhB_0221G10		Ta.43047	856	membrane protein	5886
Ta#S32547637	TaaCsp1ALhB_0157E23		Ta.47217	755
Ta#S32548046	TaaCsp1ALhB_0134J07	TaaCsp1ALhA_0117O10	Ta.43703	482
Ta#S32548518	TaaCsp1ALhB_0180F19		Ta.39399	755	potassium transporter 7-like	5215,16020
Ta#S32548759	TaaCsp1ALhB_0198M13		Ta.43691	840
Ta#S32551175	TaaCsp1ALhB_0144A09	TaaCsp1ALhB_0161C11	Ta.57052	784	alanine--glyoxylate aminotransferase 2 homolog mitochondrial-like	5488,16740,8152,5739
Ta#S32551908	TaaCsp1ALhB_0217B09		Ta.10829	785	catalytic hydrolase	16787
Ta#S32552831	TaaCsp1ALhA_0115K15		Ta.33474	757	cell number regulator 6	16020
Ta#S32553997	TaaCsp1ALhB_0144D08		Ta.39434	756
Ta#S32554261	TaaCsp1ALhA_0103E19		Ta.43592	836
Ta#S32554297	TaaCsp1ALhA_0116C16	TaaCsp1ALhA_0117A06	Ta.47603	865
Ta#S32554383	TaaCsp1ALhB_0172E12		Ta.49730	833
Ta#S32556060	TaaCsp1ALhA_0112L12		Ta.48132	903
Ta#S32557196	TaaCsp1ALhB_0177I08		Ta.52294	833
Ta#S32558736	TaaCsp1ALhB_0147E07		Ta.27920	863	translation initiation factor IF-2	8135,6412,5739,6139,9056,16787,166
Ta#S32560185	TaaCsp1ALhB_0195K07	TaaCsp1ALhB_0143E03	Ta.37571	779	serine threonine protein phosphatase 2A 57 kDa regulatory subunit B iota isoform-like	5622,7165,5488,30234
Ta#S32564354	TaaCsp1ALhB_0133F22	TaaCsp1ALhA_0092D11	Ta.353	509	myb family transcription factor	5634,3677
Ta#S32565909	TaaCsp1ALhA_0088K01	TaaCsp1ALhB_0219D18	Ta.52344	626
Ta#S32566924	TaaCsp1ALhB_0237P20	TaaCsp1ALhB_0183C14	Ta.49062	726
Ta#S32566927	TaaCsp1ALhB_0142O03		Ta.46466	812
Ta#S32566933	TaaCsp1ALhB_0155G07		Ta.42282	770
Ta#S32569570	TaaCsp1ALhB_0220H22		Ta.36635	852
Ta#S32570094	TaaCsp1ALhA_0099J11		Ta.33099	880
Ta#S32570368	TaaCsp1ALhA_0099I19		Ta.46312	877
Ta#S32571128	TaaCsp1ALhB_0208B06		Ta.50813	757	mitochondrial inner membrane protein oxa1-like	16043,9987,16020,5739,9536
Ta#S32571190	TaaCsp1ALhB_0177K06		Ta.67349	770
Ta#S32573284	TaaCsp1ALhB_0227H06		Ta.47794	756	acyl-CoA dehydrogenase	3824
Ta#S32575067	TaaCsp1ALhB_0214I04		Ta.10677	775
Ta#S32582007	TaaCsp1ALhB_0147H19		Ta.45632	747	E2F homolog	3700,3677,5654,5739,6350
Ta#S32582636	TaaCsp1ALhA_0105I10		Ta.43276	701	GDSL esterase/lipase at5g03610-like	5737,16787
Ta#S32582797	TaaCsp1ALhB_0179H15		Ta.19265	695
Ta#S32583778	TaaCsp1ALhB_0212N15		Ta.46828	871
Ta#S32583781	TaaCsp1ALhA_0104H13	TaaCsp1ALhA_0124P02	Ta.58923	860	ribosomal protein S11	5840,16740,6350,3677,5198,5515,9536,6412,3723,5739
Ta#S32584415	TaaCsp1ALhA_0103M20		Ta.55456	872	ADP-ribosylation factor	7165,5622,3,9791,16043,9987,16787,9628,9606,9653,7275,166,9790
Ta#S32586241	TaaCsp1ALhB_0215A17		Ta.25971	722
Ta#S32587253	TaaCsp1ALhA_0087J10		Ta.35379	906
Ta#S32587924	TaaCsp1ALhB_0234M23		Ta.33347	882	protein	5622,16740,8152
Ta#S32587926	TaaCsp1ALhB_0194N18		Ta.40025	896	protein	5623,5737,16020,8150
Ta#S32587941	TaaCsp1ALhB_0182H22		Ta.47140	678	mlo-like protein 8	16020
Ta#S32588149	TaaCsp1ALhB_0212H15		Ta.54094	892
Ta#S32588932	TaaCsp1ALhB_0186F04		Ta.58013	909
Ta#S32589152	TaaCsp1ALhB_0147O09		Ta.3357	919
Ta#S32589782	TaaCsp1ALhA_0103C02		Ta.5413	819	early-responsive to dehydration expressed	16020
Ta#S32590156	TaaCsp1ALhA_0104H13	TaaCsp1ALhA_0124P02	Ta.51660	646	cytochrome c heme attachment protein	16043,9987,5737,16020,9536,9579
Ta#S32591508	TaaCsp1ALhA_0119H07		Ta.42532	615
Ta#S32591535	TaaCsp1ALhA_0114G09	TaaCsp1ALhB_0223D07	Ta.28605	758
Ta#S32591682	TaaCsp1ALhB_0219B10		Ta.43654	689
Ta#S32592165	TaaCsp1ALhB_0227N08		Ta.52362	744
Ta#S32592420	TaaCsp1ALhA_0103G01		Ta.45926	873	cation-transporting ATPase	9058,6139,6810,16020,16787,5215
Ta#S32593970	TaaCsp1ALhB_0224E16		Ta.6523	845	DNA methyltransferase 1-associated protein 1	8152,9987,3677,3700,6350,16740,5634
Ta#S32596065	TaaCsp1ALhB_0234L03		Ta.46637	826	cytochrome p450	5488,3824,3674,8152,19825
Ta#S32596234	TaaCsp1ALhB_0145C05		Ta.43063	536
Ta#S32597033	TaaCsp1ALhB_0197O18		Ta.21722	869	PREDICTED: uncharacterized protein LOC100833880 [Brachypodium distachyon]	5737
Ta#S32599149	TaaCsp1ALhB_0134B15	TaaCsp1ALhB_0241C19	Ta.3928	768	unnamed protein product [Triticum aestivum]	16787,8150,30234,9536
Ta#S32599735	TaaCsp1ALhA_0115E02		Ta.50644	752
Ta#S32600725	TaaCsp1ALhA_0019N24		Ta.47413	880
Ta#S32600812	TaaCsp1ALhA_0103N02		Ta.34606	828
Ta#S32601282	TaaCsp1ALhB_0222C06		Ta.6692	889	heterogeneous nuclear ribonucleoprotein 27c	19538,9987,3723,5515,5622,166
Ta#S32601620	TaaCsp1ALhA_0065M06		Ta.36375	838	branched-chain-amino-acid aminotransferase chloroplastic-like	6519
Ta#S32602486	TaaCsp1ALhA_0003F20		Ta.39525	819	phosphoribosylformylglycinamidine synthase	8152,9536,3824
Ta#S32604557	TaaCsp1ALhB_0206G16		Ta.59857	797
Ta#S32605074	TaaCsp1ALhB_0192F14		Ta.45650	755	4-coumarate ligase	5737
Ta#S32605595	TaaCsp1ALhB_0182J13	TaaCsp1ALhB_0235J22	Ta.4778	797
Ta#S32605898	TaaCsp1ALhA_0124P24		Ta.57936	798
Ta#S32606274	TaaCsp1ALhA_0097C24	TaaCsp1ALhB_0217H18	Ta.57652	713
Ta#S32606566	TaaCsp1ALhA_0010N22		Ta.60941	741
Ta#S32609261	TaaCsp1ALhA_0085A19		Ta.31796	671	DNA excision repair protein ERCC-1	9628,6950,6259,3677,4518,16043,5634
Ta#S32609306	TaaCsp1ALhA_0075H23		Ta.42938	394
Ta#S32610209	TaaCsp1ALhB_0207G05		Ta.47803	828
Ta#S32610950	TaaCsp1ALhB_0222L18		Ta.42919	855	plastid transcriptionally active 3	5739,9536
Ta#S32611135	TaaCsp1ALhB_0205P03		Ta.13944	803
Ta#S32611234	TaaCsp1ALhB_0232I07		Ta.23248	850	isopentenyl pyrophosphate isomerase	9058,9987,6629,19748,16787,9536,15979,5739,3824
Ta#S32611300	TaaCsp1ALhB_0141B10		Ta.42914	215
Ta#S32613867	TaaCsp1ALhA_0103P14		Ta.30811	881	ribosome maturation factor rimm	5840,6139,16740,9987,9536,5488
Ta#S32617934	TaaCsp1ALhA_0089O01		Ta.50303	806	plac8-like protein	5886
Ta#S32623533	TaaCsp1ALhB_0177O19		Ta.47543	178
Ta#S32630219	TaaCsp1ALhA_0103E19		Ta.43026	420
Ta#S32631782	TaaCsp1ALhA_0113E01		Ta.48101	796	hypothetical protein OsJ_22385 [Oryza sativa Japonica Group]	5737
Ta#S32634977	TaaCsp1ALhB_0217L07	TaaCsp1ALhB_0241C05	Ta.43025	349
Ta#S32639054	TaaCsp1ALhA_0098F16		Ta.35919	763	50S ribosomal protein l20	5840,19538,9987,5198,6464,6412,3723,3824,5739,16043
Ta#S32639701	TaaCsp1ALhB_0208I24		Ta.48598	785	calcium calmodulin-dependent protein kinase kinase	166,6464,16301
Ta#S32639814	TaaCsp1ALhA_0125H12		Ta.43841	670
Ta#S32640064	TaaCsp1ALhA_0002P10		Ta.42408	963	one repeat myb transcriptional factor	5634,3677
Ta#S32640578	TaaCsp1ALhA_0104H13	TaaCsp1ALhA_0124P02	Ta.51326	806
Ta#S32641402	TaaCsp1ALhA_0021E09		Ta.43485	838
Ta#S32642287	TaaCsp1ALhB_0199M16		Ta.10174	720
Ta#S32642859	TaaCsp1ALhA_0102N14		Ta.43164	858
Ta#S32643751	TaaCsp1ALhB_0178L01	TaaCsp1ALhB_0141N12	Ta.18418	844	probable S-acyltransferase at4g24630-like isoform 2	16020,3824,5488,16740
Ta#S32643798	TaaCsp1ALhA_0015K13		Ta.44260	813
Ta#S32645103	TaaCsp1ALhA_0090J10		Ta.45778	766
Ta#S32645663	TaaCsp1ALhB_0202E06		Ta.43413	723
Ta#S32652055	TaaCsp1ALhB_0156D16		Ta.47722	535	DEAH (asp-glu-ala-his) box polypeptide 35	16787,5488
Ta#S32652421	TaaCsp1ALhA_0049P08		Ta.54673	796
Ta#S32653745	TaaCsp1ALhB_0179H15		Ta.42496	144
Ta#S32654045	TaaCsp1ALhB_0170H08		Ta.47347	787
Ta#S32654199	TaaCsp1ALhB_0186K05		Ta.44043	835
Ta#S32654824	TaaCsp1ALhB_0176N05		Ta.44018	166
Ta#S32657168	TaaCsp1ALhA_0105K18		Ta.56638	787
Ta#S32658503	TaaCsp1ALhA_0046G24		Ta.18296	463
Ta#S32659291	TaaCsp1ALhA_0095O16	TaaCsp1ALhB_0178H14	Ta.43110	802	binding protein	5488,5737
Ta#S32659441	TaaCsp1ALhB_0209C20		Ta.55117	808	thylakoid lumenal protein	5488,9579,9536,5515,6810,16020
Ta#S32660039	TaaCsp1ALhB_0141A06		Ta.67403	714
Ta#S32661162	TaaCsp1ALhA_0004O17		Ta.52418	655
Ta#S32662235	TaaCsp1ALhB_0137M07		Ta.42423	589
Ta#S32665032	TaaCsp1ALhA_0103E02		Ta.57540	815	protein	5739,9536
Ta#S32665903	TaaCsp1ALhB_0135D20		Ta.57105	621	DnaJ domain protein	3676,6950,166,5515
Ta#S32665974	TaaCsp1ALhA_0081B21	TaaCsp1ALhA_0106O20	Ta.42390	130
Ta#S32666192	TaaCsp1ALhB_0143B08		Ta.42386	543
Ta#S32667356	TaaCsp1ALhB_0143H01		Ta.51042	730
Ta#S32668405	TaaCsp1ALhB_0214L09		Ta.56751	702	rac-like GTP-binding protein arac3	5730,7165,6139,9056,16787,5856,5737,6810,5623,166,5886
Ta#S32668763	TaaCsp1ALhA_0052M07		Ta.9070	838	probable ubiquitin-conjugating enzyme E2 25-like	9536
Ta#S32669012	TaaCsp1ALhA_0129J24	TaaCsp1ALhB_0160F09	Ta.44030	742	ataxia telangiectasia	16301,166,16740,8152,9987
Ta#S32669035	TaaCsp1ALhA_0085A19		Ta.56094	770	ATP binding protein	5737,6464,166,16301
Ta#S32669433	TaaCsp1ALhB_0145C05		Ta.46944	727
Ta#S32669711	TaaCsp1ALhA_0087I09	TaaCsp1ALhB_0212N22	Ta.42172	376
Ta#S32670083	TaaCsp1ALhA_0004C01		Ta.57868	746	transducin WD40 domain-containing protein	16740
Ta#S32670575	TaaCsp1ALhB_0206J21		Ta.55976	799
Ta#S32671023	TaaCsp1ALhB_0131J15	TaaCsp1ALhB_0183K22	Ta.61126	753	cytochrome p450	16020,5783,5623,9835,5737,3674,3824,5488,8152
Ta#S32671483	TaaCsp1ALhA_0093F09		Ta.42563	733
Ta#S32671891	TaaCsp1ALhB_0179L10		Ta.42345	566
Ta#S32672703	TaaCsp1ALhB_0192H20		Ta.4779	487
Ta#S32673387	TaaCsp1ALhA_0104I06		Ta.42340	605
Ta#S32674312	TaaCsp1ALhB_0154D09	TaaCsp1ALhB_0238E15	Ta.42182	385
Ta#S32675820	TaaCsp1ALhB_0218K02		Ta.58031	805	probable galactinol--sucrose galactosyltransferase 2-like	8152,16787,5739,16740
Ta#S32675845	TaaCsp1ALhB_0195N03		Ta.43180	311
Ta#S32676586	TaaCsp1ALhB_0160L17		Ta.47596	747
Ta#S32678761	TaaCsp1ALhB_0208O09	TaaCsp1ALhB_0195O07	Ta.52211	549
Ta#S32681450	TaaCsp1ALhA_0085A19		Ta.23232	867
Ta#S32682367	TaaCsp1ALhB_0157L07		Ta.47998	570
Ta#S32682428	TaaCsp1ALhB_0197M18		Ta.46548	806	beta-ketoacyl-CoA synthase family protein	9058,9987,6629,16740,16020,5783,5739
Ta#S32684366	TaaCsp1ALhA_0078F09		Ta.33839	859
Ta#S32684444	TaaCsp1ALhB_0192J21	TaaCsp1ALhB_0207L21	Ta.43724	832	serine carboxypeptidase-like 51-like	5737,16787,19538,9056
Ta#S32687173	TaaCsp1ALhB_0144M05	TaaCsp1ALhB_0229I06	Ta.51994	848	phospholipase D beta 1-like	9056,6629,16787,5488,16020,6519
Ta#S32689800	TaaCsp1ALhB_0194B17		Ta.45971	755	Deoxyribonuclease V	5737,4518,5488,6950,6259
Ta#S32693299	TaaCsp1ALhB_0232D18	TaaCsp1ALhB_0170L09	Ta.55874	789
Ta#S32694879	TaaCsp1ALhB_0204B24		Ta.62509	750
Ta#S32696720	TaaCsp1ALhB_0211C09		Ta.43491	751
Ta#S32697614	TaaCsp1ALhB_0211N12		Ta.11492	860
Ta#S32697687	TaaCsp1ALhB_0135H14		Ta.6282	912
Ta#S32697717	TaaCsp1ALhA_0099L15	TaaCsp1ALhA_0080N21	Ta.10544	829	notchless protein homolog	16301,5622,6464,166
Ta#S32697766	TaaCsp1ALhB_0233B17		Ta.22936	893	alpha beta-hydrolase domain-containing protein	5623,5737
Ta#S32697876	TaaCsp1ALhA_0127B19		Ta.47134	881
Ta#S32698156	TaaCsp1ALhB_0199P14	TaaCsp1ALhB_0227O05	Ta.58385	745
Ta#S32698960	TaaCsp1ALhA_0109J20		Ta.45661	805
Ta#S32699075	TaaCsp1ALhB_0212K08	TaaCsp1ALhB_0149B11	Ta.48053	744
Ta#S32699374	TaaCsp1ALhB_0198L16		Ta.34871	876
Ta#S32700653	TaaCsp1ALhB_0236E07		Ta.15951	919
Ta#S32700713	TaaCsp1ALhB_0235J03		Ta.37723	797
Ta#S32702430	TaaCsp1ALhB_0204B24		Ta.40473	933
Ta#S32703746	TaaCsp1ALhB_0211D20		Ta.61283	825
Ta#S32705351	TaaCsp1ALhA_0101P11		Ta.39079	868
Ta#S32706158	TaaCsp1ALhA_0017I18		Ta.38262	745
Ta#S32706332	TaaCsp1ALhB_0172L14		Ta.48173	891	ankyrin-like protein	5737
Ta#S32706363	TaaCsp1ALhB_0149E05		Ta.4365	941	d-xylose-proton symporter-like 2	6810,9987,8152,9791,16020,5215,3824,9908,5773,9607
Ta#S32706573	TaaCsp1ALhA_0021E11		Ta.13639	917
Ta#S32707279	TaaCsp1ALhB_0185H14		Ta.3543	840
Ta#S32708317	TaaCsp1ALhB_0231A09		Ta.5195	846	RNA binding protein	3723,5739,166,6139,6412,6519,3824,9536,3,9791,9790
Ta#S32708721	TaaCsp1ALhA_0103D23		Ta.33915	724
Ta#S32709508	TaaCsp1ALhB_0199G13	TaaCsp1ALhB_0193H01	Ta.37187	895	nucleic acid binding protein	3676,4518
Ta#S32715337	TaaCsp1ALhB_0184N14		Ta.46789	872
Ta#S32716285	TaaCsp1ALhB_0212H23		Ta.46323	648
Ta#S32718163	TaaCsp1ALhA_0046L13		Ta.38051	834
Ta#S32718334	TaaCsp1ALhA_0071E10		Ta.44886	766	TTF-type zinc finger protein with hat dimerization domain	5739,5488
Ta#S32718631	TaaCsp1ALhA_0121B07		Ta.10649	727
Ta#S32718644	TaaCsp1ALhA_0107P16	TaaCsp1ALhB_0212D18	Ta.45613	638	xylosyltransferase 1-like	16020,16740
Ta#S32719389	TaaCsp1ALhB_0170O07	TaaCsp1ALhB_0208A03	Ta.48209	619
Ta#S32720264	TaaCsp1ALhA_0125O06		Ta.48212	742
Ta#S32725575	TaaCsp1ALhB_0229N14		Ta.52460	762
Ta#S32725881	TaaCsp1ALhB_0219D15		Ta.36734	845
Ta#S32733383	TaaCsp1ALhA_0019C13	TaaCsp1ALhA_0020C03	Ta.55501	895
Ta#S32734865	TaaCsp1ALhB_0224L01		Ta.42233	811
Ta#S32736805	TaaCsp1ALhB_0197H05		Ta.63615	618
Ta#S32740421	TaaCsp1ALhA_0126L21	TaaCsp1ALhB_0241H21	Ta.8508	751	tobamovirus multiplication 2b protein	3
Ta#S33259542	TaaCsp1ALhB_0197E08		Ta.33936	939	AP2-domain DNA-binding	3700,3677,5515,5634,6350
Ta#S33389642	TaaCsp1ALhB_0137D18	TaaCsp1ALhA_0125K18	Ta.10966	1203	homogentisate phytyltransferase vte2-1	16020,5739,16740
Ta#S34880570	TaaCsp1ALhA_0095N06		Ta.62667	1635	serine threonine-protein kinase sapk2	166,6464,6950,16301
Ta#S35138760	TaaCsp1ALhB_0205B07	TaaCsp1ALhA_0124D13	Ta.50398	1202
Ta#S36018685	TaaCsp1ALhA_0124I14		Ta.50443	1576	protein kinase	6464,166,16301
Ta#S36162740	TaaCsp1ALhA_0059I01		Ta.65853	659	WRKY protein	3677,3700,6350
Ta#S37223556	TaaCsp1ALhA_0108M02		Ta.52468	972	WRKY transcription factor partial	3677,3700,6350
Ta#S37749401	TaaCsp1ALhB_0147F03		Ta.62726	357
Ta#S37754799	TaaCsp1ALhB_0176L17	TaaCsp1ALhA_0107L07	Ta.4927	775	RNA-binding protein 40-like	3723,166,9536
Ta#S37755529	TaaCsp1ALhA_0121F04	TaaCsp1ALhB_0150L13	Ta.43610	715	calcium-binding protein	5737,5488
Ta#S37757739	TaaCsp1ALhA_0116D02		Ta.67449	702
Ta#S37758210	TaaCsp1ALhA_0052M17		Ta.52672	595
Ta#S37759105	TaaCsp1ALhB_0185B24	TaaCsp1ALhB_0141L10	Ta.3501	863	ATP-dependent zinc metalloprotease ftsh mitochondrial-like	5739,9536,6139,9056,16787,19538,166,16020
Ta#S37759752	TaaCsp1ALhA_0099M16		Ta.52696	781
Ta#S37761806	TaaCsp1ALhA_0088B17		Ta.8515	767	zinc ion binding protein	9536
Ta#S37765260	TaaCsp1ALhA_0052M07		Ta.4731	585
Ta#S37766295	TaaCsp1ALhB_0206G16		Ta.51858	822
Ta#S37767312	TaaCsp1ALhB_0241K15		Ta.52796	287
Ta#S37767758	TaaCsp1ALhB_0135I10		Ta.45755	722	kinesin light chain-like protein	5739,5488
Ta#S37768576	TaaCsp1ALhB_0193M18		Ta.52464	696
Ta#S37768711	TaaCsp1ALhB_0211D18		Ta.38976	785
Ta#S37769894	TaaCsp1ALhA_0125H18		Ta.11344	879	udp-glycosyltransferase 85a2-like	5737,16740
Ta#S37770436	TaaCsp1ALhB_0224M16		Ta.52852	435
Ta#S37770823	TaaCsp1ALhA_0088K01	TaaCsp1ALhB_0219D18	Ta.44791	867	plastid protein	6950,9536
Ta#S37771017	TaaCsp1ALhB_0212I10		Ta.25292	833	uncharacterized protein LOC100839623 [Brachypodium distachyon]	5739
Ta#S37771182	TaaCsp1ALhB_0183L17	TaaCsp1ALhB_0201E02	Ta.3036	950
Ta#S37771283	TaaCsp1ALhB_0183G22		Ta.4784	904
Ta#S37771313	TaaCsp1ALhB_0189M04		Ta.22183	866
Ta#S37774970	TaaCsp1ALhB_0171C19		Ta.52519	480
Ta#S37775174	TaaCsp1ALhA_0051A17		Ta.52892	437
Ta#S37778017	TaaCsp1ALhB_0206J21		Ta.52914	365
Ta#S37778960	TaaCsp1ALhB_0139C03	TaaCsp1ALhB_0209E10	Ta.43897	879
Ta#S37778960	TaaCsp1ALhB_0209E10	TaaCsp1ALhB_0190G03	Ta.43897	879
Ta#S37780351	TaaCsp1ALhB_0148D23		Ta.3938	900	solute carrier family facilitated glucose transporter member 8	5737,6810,9987,5215,16020
Ta#S37780771	TaaCsp1ALhB_0170A03		Ta.46082	900	glycogenin-like protein	16740
Ta#S37780818	TaaCsp1ALhB_0145M18		Ta.9386	917
Ta#S37784320	TaaCsp1ALhA_0110E05		Ta.47318	768
Ta#S37786478	TaaCsp1ALhB_0144D13		Ta.50532	686
Ta#S37787128	TaaCsp1ALhA_0125J02		Ta.67480	433
Ta#S37788812	TaaCsp1ALhB_0197H05		Ta.13925	743
Ta#S37789191	TaaCsp1ALhB_0223O14	TaaCsp1ALhA_0105A23	Ta.51735	703
Ta#S37789221	TaaCsp1ALhB_0157H15	TaaCsp1ALhA_0092I13	Ta.52655	732
Ta#S37790488	TaaCsp1ALhA_0113E18		Ta.46163	759
Ta#S37805611	TaaCsp1ALhB_0157H15	TaaCsp1ALhA_0092I13	Ta.52860	708
Ta#S37807795	TaaCsp1ALhA_0112H18	TaaCsp1ALhB_0210F15	Ta.52580	419
Ta#S37807795	TaaCsp1ALhB_0210F15	TaaCsp1ALhA_0108I23	Ta.52580	419
Ta#S37809661	TaaCsp1ALhA_0074I15		Ta.46576	736
Ta#S37810884	TaaCsp1ALhA_0099K18		Ta.23699	775
Ta#S37812603	TaaCsp1ALhB_0206L16		Ta.67490	786	plastid protein [Hordeum vulgare subsp. vulgare]	9536
Ta#S37812809	TaaCsp1ALhB_0232O12		Ta.42372	791
Ta#S37815419	TaaCsp1ALhB_0189M04	TaaCsp1ALhB_0188L07	Ta.26031	719
Ta#S37816192	TaaCsp1ALhB_0145G10		Ta.42723	776
Ta#S37816802	TaaCsp1ALhA_0120A13	TaaCsp1ALhB_0214H09	Ta.56044	677	nucleoside diphosphate kinase	6139,16301,9605,7165,9628,5488,9058,166,5737
Ta#S37818418	TaaCsp1ALhB_0212M07		Ta.38857	900	peptidyl-prolyl isomerase pasticcino1	19538,9987,9790,9719,3824,5488,30154,5515,9653,16043,9791,9058,6629,16049,5783,5634
Ta#S37820690	TaaCsp1ALhB_0163G20		Ta.53110	270
Ta#S37826263	TaaCsp1ALhB_0208O05	TaaCsp1ALhB_0170G17	Ta.43933	761	phospho-2-dehydro-3-deoxyheptonate aldolase chloroplast	16740,9058,6519,9536
Ta#S37826382	TaaCsp1ALhB_0149E05		Ta.14464	864	ribosomal protein	5840,5198,6412,5739
Ta#S37826415	TaaCsp1ALhA_0103H06		Ta.53184	248
Ta#S37828041	TaaCsp1ALhB_0185C18		Ta.62870	657
Ta#S37828829	TaaCsp1ALhA_0045K01		Ta.51674	380
Ta#S37829048	TaaCsp1ALhA_0129J24	TaaCsp1ALhB_0160F09	Ta.51194	695
Ta#S37829955	TaaCsp1ALhB_0168N06	TaaCsp1ALhA_0106C07	Ta.53228	685
Ta#S37831414	TaaCsp1ALhB_0230L24	TaaCsp1ALhA_0129L08	Ta.53253	584
Ta#S37833271	TaaCsp1ALhA_0010B09		Ta.3817	748	protein phosphatase 2c	6464,5488,16787,5623
Ta#S37834405	TaaCsp1ALhB_0141L23		Ta.10316	726
Ta#S37835230	TaaCsp1ALhA_0063D07	TaaCsp1ALhA_0070N12	Ta.55256	808
Ta#S37836117	TaaCsp1ALhA_0099K15		Ta.42578	754
Ta#S37837711	TaaCsp1ALhA_0116N08	TaaCsp1ALhA_0080M13	Ta.34659	669
Ta#S37847272	TaaCsp1ALhA_0012H18		Ta.62761	511
Ta#S37850284	TaaCsp1ALhB_0196K02		Ta.13400	754	tonoplast intrinsic protein	16020,5773,6810,9987,5215,9056
Ta#S37850963	TaaCsp1ALhB_0214L09		Ta.53313	269
Ta#S37851422	TaaCsp1ALhB_0241C17		Ta.42275	727	lipoic acid synthetase	5488,16740,9536,9058,9987
Ta#S37851829	TaaCsp1ALhA_0099L15	TaaCsp1ALhA_0080N21	Ta.14555	701	u6 snrna-associated sm-like protein lsm8	16787,5622,5634
Ta#S37852040	TaaCsp1ALhA_0087D07	TaaCsp1ALhB_0148P12	Ta.53330	295
Ta#S37852979	TaaCsp1ALhB_0195O07		Ta.52445	742
Ta#S37852993	TaaCsp1ALhB_0173I10		Ta.53347	359
Ta#S37854042	TaaCsp1ALhA_0100A24		Ta.50541	468
Ta#S37855227	TaaCsp1ALhB_0148B19	TaaCsp1ALhA_0100G19	Ta.53391	513
Ta#S37856944	TaaCsp1ALhA_0099G19		Ta.14714	423
Ta#S37859026	TaaCsp1ALhB_0194H13		Ta.53399	794
Ta#S37859206	TaaCsp1ALhB_0207E19		Ta.53305	513
Ta#S37862158	TaaCsp1ALhB_0224G09		Ta.65668	788	carhbohydrate metabolism protein	3824,9058,5975,9987
Ta#S37862631	TaaCsp1ALhB_0236E17	TaaCsp1ALhA_0093B17	Ta.51226	776	got1 sft2-like vescicle transport protein	16020,5737,6810,9987,9536
Ta#S37862867	TaaCsp1ALhA_0076G07		Ta.31070	764	ribosomal protein S24 S35	5634,5829,5739
Ta#S37864079	TaaCsp1ALhB_0206M17		Ta.46427	697
Ta#S37864172	TaaCsp1ALhB_0168D03	TaaCsp1ALhB_0176H23	Ta.52546	548
Ta#S37864181	TaaCsp1ALhA_0101F01		Ta.58278	403
Ta#S37864282	TaaCsp1ALhA_0125D22	TaaCsp1ALhA_0081G24	Ta.35239	705	protein phosphatase 2C 18	8152,5886,16787
Ta#S37867220	TaaCsp1ALhA_0085F12		Ta.53445	648
Ta#S37867797	TaaCsp1ALhA_0010B10		Ta.53456	337
Ta#S37874292	TaaCsp1ALhB_0165N17		Ta.58404	677	blue copper protein precursor	5488,5737,3674
Ta#S37874947	TaaCsp1ALhB_0182L18	TaaCsp1ALhB_0159O07	Ta.18990	777	plastidic ATP/ADP transporter	6810,5215,166,16020,9536
Ta#S37879465	TaaCsp1ALhB_0222N02		Ta.53452	712
Ta#S37881186	TaaCsp1ALhB_0222C06		Ta.22184	715	peptide chain release factor 2-like	16043,6412,8135,9536
Ta#S37882412	TaaCsp1ALhB_0227H06		Ta.6159	784	probable purine permease 11-like	16020
Ta#S37882971	TaaCsp1ALhB_0222C06		Ta.52549	764
Ta#S37885697	TaaCsp1ALhA_0109D18		Ta.43602	755	galactoside 2-alpha-l-fucosyltransferase-like	5794,9987,16740,16020
Ta#S37890691	TaaCsp1ALhB_0158L09		Ta.1859	735	protein	5488,5622
Ta#S37891242	TaaCsp1ALhA_0110N09		Ta.60990	515
Ta#S37892699	TaaCsp1ALhA_0101F01		Ta.51645	456
Ta#S37895429	TaaCsp1ALhB_0185D04		Ta.61004	730	receptor-like protein kinase	5737,16020
Ta#S37895699	TaaCsp1ALhB_0224K08		Ta.53606	425
Ta#S37897006	TaaCsp1ALhA_0122J14		Ta.44528	768
Ta#S37897969	TaaCsp1ALhA_0124G16	TaaCsp1ALhA_0125P15	Ta.55370	766
Ta#S37907873	TaaCsp1ALhB_0202G03	TaaCsp1ALhB_0183P12	Ta.53636	598
Ta#S37910017	TaaCsp1ALhA_0099E21		Ta.53670	547
Ta#S37912709	TaaCsp1ALhA_0060N01		Ta.58021	733
Ta#S37914124	TaaCsp1ALhA_0011H21		Ta.62603	446
Ta#S37914646	TaaCsp1ALhB_0195G02	TaaCsp1ALhA_0099M16	Ta.53713	301
Ta#S37916658	TaaCsp1ALhB_0223L07		Ta.57466	809
Ta#S37918180	TaaCsp1ALhB_0160B23		Ta.53734	466
Ta#S37919928	TaaCsp1ALhB_0144D13		Ta.35003	798
Ta#S37921940	TaaCsp1ALhB_0226I17	TaaCsp1ALhB_0163A09	Ta.53561	851
Ta#S37922213	TaaCsp1ALhB_0165N17		Ta.38742	905	run and tbc1 domain containing	30234,5622,7165
Ta#S37922617	TaaCsp1ALhA_0125C15		Ta.25487	728	serine threonine-specific protein kinase	5737,6464,166,16301
Ta#S37923141	TaaCsp1ALhA_0058O06		Ta.43475	704
Ta#S37923661	TaaCsp1ALhB_0135A06		Ta.53752	719
Ta#S37928847	TaaCsp1ALhB_0204J11		Ta.58045	872	dynamin-related protein 1e	166,6139,9056,16787
Ta#S37929078	TaaCsp1ALhB_0136E09		Ta.34975	743
Ta#S37929456	TaaCsp1ALhB_0213J01		Ta.48662	890
Ta#S37930246	TaaCsp1ALhB_0134J01		Ta.53762	757
Ta#S37931324	TaaCsp1ALhA_0129M10	TaaCsp1ALhB_0150L06	Ta.52543	709
Ta#S37931593	TaaCsp1ALhB_0172B17		Ta.53767	511
Ta#S37934591	TaaCsp1ALhA_0046G24		Ta.53802	427
Ta#S37935791	TaaCsp1ALhA_0124G16	TaaCsp1ALhA_0125P15	Ta.58026	712
Ta#S37937568	TaaCsp1ALhB_0152K09		Ta.38289	713
Ta#S37939760	TaaCsp1ALhA_0104B08		Ta.51162	913
Ta#S37941266	TaaCsp1ALhA_0124P24		Ta.34339	867
Ta#S37941754	TaaCsp1ALhB_0202M06	TaaCsp1ALhA_0047C07	Ta.60999	920
Ta#S37941869	TaaCsp1ALhB_0205A16	TaaCsp1ALhA_0060D05	Ta.29390	936	UDP-glucose:glycoprotein glucosyltransferase	16740,9058,6464,5975,5739
Ta#S37941943	TaaCsp1ALhB_0159H01		Ta.39449	889
Ta#S37942017	TaaCsp1ALhB_0185H14		Ta.51510	908	serine threonine-specific protein kinase	4872,5737,6464,166,16301
Ta#S37942072	TaaCsp1ALhB_0195N03		Ta.50586	1032	jumonji domain protein	5634,3677
Ta#S37943510	TaaCsp1ALhB_0189F02		Ta.46098	759
Ta#S37943972	TaaCsp1ALhA_0103C18		Ta.52742	759	aluminum-activated malate transporter 12-like	5623,9987,6810,5215,8150
Ta#S37948427	TaaCsp1ALhB_0227K19		Ta.11186	811
Ta#S37949532	TaaCsp1ALhA_0100G19		Ta.36192	770
Ta#S37949535	TaaCsp1ALhA_0110D05		Ta.7820	784
Ta#S40784273	TaaCsp1ALhB_0208I24		Ta.31941	2310
Ta#S41658052	TaaCsp1ALhB_0141B18		Ta.63375	1081	MADS-box transcription factor	3700,3677,5634,6350
Ta#S41658101	TaaCsp1ALhB_0178K08		Ta.61526	4086	phytochrome b	9605,7165,9628,6464,6350,166,4872,5515,16301,4871,16020
Ta#S47626319	TaaCsp1ALhB_0224G09		Ta.48678	2928	trehalose-6-phosphate synthase	16740,16787,9987,9058,5975,5737,7165,3,9791,9790
Ta#S50084339	TaaCsp1ALhA_0105M17		Ta.5616	1678	tpa: GID1-like gibberellin receptor	16787,7165,9719,9653,9908,4872,5515,5634,9058,5975
Ta#S50377625	TaaCsp1ALhB_0143D02		Ta.21837	641	methyltransferase domain-containing protein	5794,8152,9987,5886,16740
Ta#S50380271	TaaCsp1ALhB_0131I05		Ta.57088	740	cortical cell-delineating protein precursor	6810,5737,8289
Ta#S50380409	TaaCsp1ALhA_0115K13		Ta.67076	791
Ta#S50382089	TaaCsp1ALhB_0230L23		Ta.66467	680	zinc finger protein 3-like	5488
Ta#S50382400	TaaCsp1ALhA_0103N02		Ta.67588	873
Ta#S50382973	TaaCsp1ALhA_0058P05		Ta.66496	702
Ta#S50383010	TaaCsp1ALhA_0020N23		Ta.28296	807	dimeric alpha-amylase inhibitor	30234,5615
Ta#S50383041	TaaCsp1ALhA_0083K21		Ta.27003	922
Ta#S50383584	TaaCsp1ALhB_0192F14		Ta.9635	768	choline-phosphate cytidylyltransferase b	16740,9058,6519,6629
Ta#S50383673	TaaCsp1ALhA_0081B21	TaaCsp1ALhA_0106O20	Ta.48078	731	gras family transcription factor	6350
Ta#S50384131	TaaCsp1ALhA_0075D12		Ta.66047	482
Ta#S50384325	TaaCsp1ALhB_0231A09		Ta.50512	754	PPPDE peptidase domain-containing protein	5739,9536
Ta#S50384950	TaaCsp1ALhB_0186N01		Ta.24919	631	NADH dehydrogenase subunit 2	5739
Ta#S50385207	TaaCsp1ALhA_0103D01		Ta.40918	692
Ta#S50388896	TaaCsp1ALhA_0060N01		Ta.66684	597
Ta#S50388939	TaaCsp1ALhB_0217C10		Ta.22207	780	tubby-like f-box protein 8-like	16787
Ta#S50388972	TaaCsp1ALhB_0160N11	TaaCsp1ALhB_0168N14	Ta.54285	725
Ta#S50389255	TaaCsp1ALhB_0158L09		Ta.67481	454
