# Supplementary material for: Physical Mapping Integrated with Syntenic Analysis to Characterize the Gene Space of the Long Arm of Wheat Chromosome 1A
Source: PLoS One. 2013 Apr 16;8(4):e59542. doi: 10.1371/journal.pone.0059542 (PMC3628912; doi:10.1371/journal.pone.0059542)
Supplement: Data S1 — Summary of features of the FPC contig assembly that were not consistent with LTC (XLS). (XLS) [file pone.0059542.s005.xls]

## Sheet: Problematic MTP contigs
Table 1. Verification of the MTP built on the initial FPC assembly.			Table 2. Complete list of MTP clones that are not significantly overlapping according to LTC.
MTP contig	Description		Contig ID	Non-significantly overlapping clones
CTG83	Order of clones is questionable.		CTG1	TaaCsp1AL227D09	TaaCsp1AL105I24
CTG151	Order of clones is questionable, contig contains clones that do not significantly overlap.		CTG3	TaaCsp1AL044K23	TaaCsp1AL213G08
CTG179	Order of clones is questionable, contig contains clones that do not significantly overlap.		CTG3	TaaCsp1AL112N09	TaaCsp1AL044K23
CTG205	Order of clones is questionable, contig contains clones that do not significantly overlap.		CTG3	TaaCsp1AL110I23	TaaCsp1AL142N07
CTG430	Order of clones is questionable, contig contains clones that do not significantly overlap.		CTG4	TaaCsp1AL232J21	TaaCsp1AL033D22
CTG476	Order of clones is questionable, contig contains clones that do not significantly overlap.		CTG4	TaaCsp1AL230N01	TaaCsp1AL221D09
CTG625	Order of clones is questionable, contig contains clones that do not significantly overlap.		CTG4	TaaCsp1AL074L15	TaaCsp1AL054P03
CTG764	Order of clones is questionable, contig contains clones that do not significantly overlap.		CTG5	TaaCsp1AL089P15	TaaCsp1AL114G06
CTG794	Order of clones is questionable, contig contains clones that do not significantly overlap.		CTG7	TaaCsp1AL230B17	TaaCsp1AL112J05
CTG1899	Order of clones is questionable.		CTG12	TaaCsp1AL129C23	TaaCsp1AL048G07
CTG1994	Order of clones is questionable, contig contains clones that do not significantly overlap.		CTG13	TaaCsp1AL194D19	TaaCsp1AL214A18
CTG2079	Order of clones is questionable, contig contains clones that do not significantly overlap.		CTG16	TaaCsp1AL123A22	TaaCsp1AL122L13
CTG6201	Order of clones is questionable, contig contains clones that do not significantly overlap.		CTG16	TaaCsp1AL224K01	TaaCsp1AL167H07
CTG6246	Order of clones is questionable, contig contains clones that do not significantly overlap.		CTG17	TaaCsp1AL060F08	TaaCsp1AL107M18
			CTG18	TaaCsp1AL045D12	TaaCsp1AL018E20
			CTG21	TaaCsp1AL110E17	TaaCsp1AL103B23
			CTG21	TaaCsp1AL128A10	TaaCsp1AL110E17
			CTG21	TaaCsp1AL206G24	TaaCsp1AL239D16
			CTG22	TaaCsp1AL109K10	TaaCsp1AL051B10
			CTG22	TaaCsp1AL005G04	TaaCsp1AL109K10
			CTG24	TaaCsp1AL118K03	TaaCsp1AL146M13
			CTG25	TaaCsp1AL005M03	TaaCsp1AL056J05
			CTG28	TaaCsp1AL100A03	TaaCsp1AL150K09
			CTG28	TaaCsp1AL024B11	TaaCsp1AL100A03
			CTG29	TaaCsp1AL032J21	TaaCsp1AL229B07
			CTG29	TaaCsp1AL105A22	TaaCsp1AL004A19
			CTG30	TaaCsp1AL099C11	TaaCsp1AL062E09
			CTG33	TaaCsp1AL139L20	TaaCsp1AL149I13
			CTG33	TaaCsp1AL162L23	TaaCsp1AL109M06
			CTG34	TaaCsp1AL125M06	TaaCsp1AL223E04
			CTG36	TaaCsp1AL100F06	TaaCsp1AL168G05
			CTG37	TaaCsp1AL162H14	TaaCsp1AL050O14
			CTG37	TaaCsp1AL014I15	TaaCsp1AL170J16
			CTG37	TaaCsp1AL100H16	TaaCsp1AL141B16
			CTG37	TaaCsp1AL223J16	TaaCsp1AL100H16
			CTG38	TaaCsp1AL046J17	TaaCsp1AL220A03
			CTG38	TaaCsp1AL182H23	TaaCsp1AL046J17
			CTG39	TaaCsp1AL113N21	TaaCsp1AL146C15
			CTG41	TaaCsp1AL200B18	TaaCsp1AL063B12
			CTG41	TaaCsp1AL217E08	TaaCsp1AL200B18
			CTG42	TaaCsp1AL106C04	TaaCsp1AL051L23
			CTG42	TaaCsp1AL160G06	TaaCsp1AL172P13
			CTG42	TaaCsp1AL229M12	TaaCsp1AL160G06
			CTG43	TaaCsp1AL076I21	TaaCsp1AL137N08
			CTG43	TaaCsp1AL081O07	TaaCsp1AL076I21
			CTG44	TaaCsp1AL117O13	TaaCsp1AL205H17
			CTG45	TaaCsp1AL120E09	TaaCsp1AL049K20
			CTG45	TaaCsp1AL117J22	TaaCsp1AL120E09
			CTG45	TaaCsp1AL230L17	TaaCsp1AL231N08
			CTG45	TaaCsp1AL186K05	TaaCsp1AL150P05
			CTG46	TaaCsp1AL144L15	TaaCsp1AL153C13
			CTG48	TaaCsp1AL207J02	TaaCsp1AL071C13
			CTG48	TaaCsp1AL126M08	TaaCsp1AL207J02
			CTG49	TaaCsp1AL200H23	TaaCsp1AL117D09
			CTG49	TaaCsp1AL129M01	TaaCsp1AL151J15
			CTG49	TaaCsp1AL212F24	TaaCsp1AL206O10
			CTG49	TaaCsp1AL100D17	TaaCsp1AL207H22
			CTG50	TaaCsp1AL102I03	TaaCsp1AL001C21
			CTG50	TaaCsp1AL034M20	TaaCsp1AL039I03
			CTG50	TaaCsp1AL225D04	TaaCsp1AL034M20
			CTG50	TaaCsp1AL230H04	TaaCsp1AL064O16
			CTG50	TaaCsp1AL109D18	TaaCsp1AL230H04
			CTG51	TaaCsp1AL233F10	TaaCsp1AL112P02
			CTG52	TaaCsp1AL113N07	TaaCsp1AL234I07
			CTG54	TaaCsp1AL204C18	TaaCsp1AL231I05
			CTG54	TaaCsp1AL208F21	TaaCsp1AL117L02
			CTG56	TaaCsp1AL137N11	TaaCsp1AL201G07
			CTG57	TaaCsp1AL037C01	TaaCsp1AL101F07
			CTG61	TaaCsp1AL007M23	TaaCsp1AL096F05
			CTG61	TaaCsp1AL146C16	TaaCsp1AL007M23
			CTG67	TaaCsp1AL161I22	TaaCsp1AL201C24
			CTG68	TaaCsp1AL005F20	TaaCsp1AL216C07
			CTG68	TaaCsp1AL212N23	TaaCsp1AL160N11
			CTG68	TaaCsp1AL182H08	TaaCsp1AL146C02
			CTG70	TaaCsp1AL158G03	TaaCsp1AL179F08
			CTG70	TaaCsp1AL150J24	TaaCsp1AL158G03
			CTG70	TaaCsp1AL114K19	TaaCsp1AL150J24
			CTG70	TaaCsp1AL221L09	TaaCsp1AL143H02
			CTG70	TaaCsp1AL193E09	TaaCsp1AL143G22
			CTG71	TaaCsp1AL116D02	TaaCsp1AL095B15
			CTG71	TaaCsp1AL049M01	TaaCsp1AL200E12
			CTG71	TaaCsp1AL046K11	TaaCsp1AL049M01
			CTG72	TaaCsp1AL039F04	TaaCsp1AL181M11
			CTG73	TaaCsp1AL112G18	TaaCsp1AL034M21
			CTG74	TaaCsp1AL169F01	TaaCsp1AL211L02
			CTG75	TaaCsp1AL208O17	TaaCsp1AL236N03
			CTG76	TaaCsp1AL197F05	TaaCsp1AL119E21
			CTG77	TaaCsp1AL195C08	TaaCsp1AL214L18
			CTG79	TaaCsp1AL063I10	TaaCsp1AL200D12
			CTG81	TaaCsp1AL231C17	TaaCsp1AL003C21
			CTG81	TaaCsp1AL241I06	TaaCsp1AL020O06
			CTG85	TaaCsp1AL229H18	TaaCsp1AL017N18
			CTG85	TaaCsp1AL126L09	TaaCsp1AL229H18
			CTG85	TaaCsp1AL127H07	TaaCsp1AL125H12
			CTG88	TaaCsp1AL017K05	TaaCsp1AL201P24
			CTG89	TaaCsp1AL117K23	TaaCsp1AL112E01
			CTG89	TaaCsp1AL121K18	TaaCsp1AL204G02
			CTG91	TaaCsp1AL144A11	TaaCsp1AL156J13
			CTG91	TaaCsp1AL063H18	TaaCsp1AL144A11
			CTG93	TaaCsp1AL217G18	TaaCsp1AL138K14
			CTG102	TaaCsp1AL208P07	TaaCsp1AL154M14
			CTG103	TaaCsp1AL195H19	TaaCsp1AL208E02
			CTG107	TaaCsp1AL197K04	TaaCsp1AL147I03
			CTG115	TaaCsp1AL159M15	TaaCsp1AL113E11
			CTG115	TaaCsp1AL099A21	TaaCsp1AL159M15
			CTG116	TaaCsp1AL146B12	TaaCsp1AL221I09
			CTG119	TaaCsp1AL139L05	TaaCsp1AL230G09
			CTG119	TaaCsp1AL219J10	TaaCsp1AL058J14
			CTG120	TaaCsp1AL235C05	TaaCsp1AL222F19
			CTG121	TaaCsp1AL002B12	TaaCsp1AL181B15
			CTG123	TaaCsp1AL116B06	TaaCsp1AL150P10
			CTG123	TaaCsp1AL233H04	TaaCsp1AL241I07
			CTG123	TaaCsp1AL144G04	TaaCsp1AL015D07
			CTG131	TaaCsp1AL056D23	TaaCsp1AL121F10
			CTG131	TaaCsp1AL223O24	TaaCsp1AL113H19
			CTG135	TaaCsp1AL204K01	TaaCsp1AL158L14
			CTG135	TaaCsp1AL188O17	TaaCsp1AL156E22
			CTG138	TaaCsp1AL119H07	TaaCsp1AL014G06
			CTG144	TaaCsp1AL138K20	TaaCsp1AL137G20
			CTG146	TaaCsp1AL075M22	TaaCsp1AL045C04
			CTG147	TaaCsp1AL067G19	TaaCsp1AL120D24
			CTG148	TaaCsp1AL124N15	TaaCsp1AL017D24
			CTG148	TaaCsp1AL103O01	TaaCsp1AL124N15
			CTG149	TaaCsp1AL028A14	TaaCsp1AL100O13
			CTG151	TaaCsp1AL129M04	TaaCsp1AL190K02
			CTG152	TaaCsp1AL186F07	TaaCsp1AL121D02
			CTG154	TaaCsp1AL142I16	TaaCsp1AL151N14
			CTG154	TaaCsp1AL060N01	TaaCsp1AL162G23
			CTG156	TaaCsp1AL024O23	TaaCsp1AL183P08
			CTG159	TaaCsp1AL231A09	TaaCsp1AL047B21
			CTG159	TaaCsp1AL146G11	TaaCsp1AL238I02
			CTG159	TaaCsp1AL166M09	TaaCsp1AL146G11
			CTG160	TaaCsp1AL200N13	TaaCsp1AL140G15
			CTG160	TaaCsp1AL185F05	TaaCsp1AL200N13
			CTG162	TaaCsp1AL135K11	TaaCsp1AL078A19
			CTG163	TaaCsp1AL008O18	TaaCsp1AL046I21
			CTG163	TaaCsp1AL167M17	TaaCsp1AL101N06
			CTG166	TaaCsp1AL226A07	TaaCsp1AL100G09
			CTG166	TaaCsp1AL060M14	TaaCsp1AL226A07
			CTG168	TaaCsp1AL232J19	TaaCsp1AL123E09
			CTG169	TaaCsp1AL130G17	TaaCsp1AL048C08
			CTG169	TaaCsp1AL180M22	TaaCsp1AL194N18
			CTG170	TaaCsp1AL103K07	TaaCsp1AL006B23
			CTG170	TaaCsp1AL185K18	TaaCsp1AL103K07
			CTG170	TaaCsp1AL228C24	TaaCsp1AL224O01
			CTG171	TaaCsp1AL150J20	TaaCsp1AL169C03
			CTG175	TaaCsp1AL060J10	TaaCsp1AL004B18
			CTG175	TaaCsp1AL171O16	TaaCsp1AL060J10
			CTG175	TaaCsp1AL198G21	TaaCsp1AL107I09
			CTG179	TaaCsp1AL043A14	TaaCsp1AL172J08
			CTG179	TaaCsp1AL160I24	TaaCsp1AL237C04
			CTG179	TaaCsp1AL157B21	TaaCsp1AL160I24
			CTG179	TaaCsp1AL231E02	TaaCsp1AL106L12
			CTG184	TaaCsp1AL193M20	TaaCsp1AL049H23
			CTG184	TaaCsp1AL223F13	TaaCsp1AL170B10
			CTG184	TaaCsp1AL009C06	TaaCsp1AL183H01
			CTG185	TaaCsp1AL143B07	TaaCsp1AL160P14
			CTG186	TaaCsp1AL219E03	TaaCsp1AL157E22
			CTG186	TaaCsp1AL169I03	TaaCsp1AL219E03
			CTG186	TaaCsp1AL201H08	TaaCsp1AL102A16
			CTG186	TaaCsp1AL182P11	TaaCsp1AL201H08
			CTG188	TaaCsp1AL188D09	TaaCsp1AL216F19
			CTG188	TaaCsp1AL209I06	TaaCsp1AL126P16
			CTG188	TaaCsp1AL140B12	TaaCsp1AL209I06
			CTG195	TaaCsp1AL175L04	TaaCsp1AL018M16
			CTG196	TaaCsp1AL230K12	TaaCsp1AL112C13
			CTG196	TaaCsp1AL185P11	TaaCsp1AL159M20
			CTG199	TaaCsp1AL221H22	TaaCsp1AL201I03
			CTG199	TaaCsp1AL146G14	TaaCsp1AL221H22
			CTG200	TaaCsp1AL009K24	TaaCsp1AL019A13
			CTG200	TaaCsp1AL240K24	TaaCsp1AL009K24
			CTG201	TaaCsp1AL154C16	TaaCsp1AL107J24
			CTG201	TaaCsp1AL235L06	TaaCsp1AL157D02
			CTG202	TaaCsp1AL046F07	TaaCsp1AL112C16
			CTG205	TaaCsp1AL202E18	TaaCsp1AL150C17
			CTG205	TaaCsp1AL027L01	TaaCsp1AL202E18
			CTG205	TaaCsp1AL103A08	TaaCsp1AL027L01
			CTG207	TaaCsp1AL214E07	TaaCsp1AL109D20
			CTG211	TaaCsp1AL101F02	TaaCsp1AL207N22
			CTG215	TaaCsp1AL037J03	TaaCsp1AL197L19
			CTG216	TaaCsp1AL009D10	TaaCsp1AL049L23
			CTG217	TaaCsp1AL110H22	TaaCsp1AL102I09
			CTG217	TaaCsp1AL099K15	TaaCsp1AL099C13
			CTG220	TaaCsp1AL031N16	TaaCsp1AL102P03
			CTG222	TaaCsp1AL100H01	TaaCsp1AL117D04
			CTG227	TaaCsp1AL009N09	TaaCsp1AL017J21
			CTG228	TaaCsp1AL102J07	TaaCsp1AL129I01
			CTG228	TaaCsp1AL113O03	TaaCsp1AL116M24
			CTG228	TaaCsp1AL121K21	TaaCsp1AL113O03
			CTG229	TaaCsp1AL017A04	TaaCsp1AL117F24
			CTG229	TaaCsp1AL192B18	TaaCsp1AL120C04
			CTG233	TaaCsp1AL126H09	TaaCsp1AL193O13
			CTG233	TaaCsp1AL217N21	TaaCsp1AL126H09
			CTG233	TaaCsp1AL110C01	TaaCsp1AL217N21
			CTG235	TaaCsp1AL124K04	TaaCsp1AL022L16
			CTG235	TaaCsp1AL194K06	TaaCsp1AL064D04
			CTG237	TaaCsp1AL059A03	TaaCsp1AL061J07
			CTG241	TaaCsp1AL203N19	TaaCsp1AL186K22
			CTG241	TaaCsp1AL154H14	TaaCsp1AL166J09
			CTG241	TaaCsp1AL139I02	TaaCsp1AL154H14
			CTG242	TaaCsp1AL196I23	TaaCsp1AL074N21
			CTG244	TaaCsp1AL222L18	TaaCsp1AL201O12
			CTG244	TaaCsp1AL186F04	TaaCsp1AL140N17
			CTG245	TaaCsp1AL236L08	TaaCsp1AL101B08
			CTG247	TaaCsp1AL180J07	TaaCsp1AL166J03
			CTG247	TaaCsp1AL089N19	TaaCsp1AL199K01
			CTG248	TaaCsp1AL118L02	TaaCsp1AL205P24
			CTG248	TaaCsp1AL138C23	TaaCsp1AL199I02
			CTG249	TaaCsp1AL236C03	TaaCsp1AL108D04
			CTG249	TaaCsp1AL141B09	TaaCsp1AL100D04
			CTG251	TaaCsp1AL214D01	TaaCsp1AL232F22
			CTG251	TaaCsp1AL117J05	TaaCsp1AL214D01
			CTG253	TaaCsp1AL203K16	TaaCsp1AL196K16
			CTG254	TaaCsp1AL219L07	TaaCsp1AL207B16
			CTG255	TaaCsp1AL084L07	TaaCsp1AL078G03
			CTG258	TaaCsp1AL232I20	TaaCsp1AL182D13
			CTG265	TaaCsp1AL161F22	TaaCsp1AL239I09
			CTG272	TaaCsp1AL144M17	TaaCsp1AL225C03
			CTG273	TaaCsp1AL157C23	TaaCsp1AL135F14
			CTG276	TaaCsp1AL165M18	TaaCsp1AL127F02
			CTG276	TaaCsp1AL037O03	TaaCsp1AL192I07
			CTG280	TaaCsp1AL110L10	TaaCsp1AL005M06
			CTG284	TaaCsp1AL011P03	TaaCsp1AL157D01
			CTG289	TaaCsp1AL110C15	TaaCsp1AL205F02
			CTG295	TaaCsp1AL112B21	TaaCsp1AL106F20
			CTG296	TaaCsp1AL192J02	TaaCsp1AL085H18
			CTG298	TaaCsp1AL107M20	TaaCsp1AL146M06
			CTG302	TaaCsp1AL206B20	TaaCsp1AL239M05
			CTG302	TaaCsp1AL181K01	TaaCsp1AL097F10
			CTG306	TaaCsp1AL138D23	TaaCsp1AL116H13
			CTG307	TaaCsp1AL162I18	TaaCsp1AL008G07
			CTG308	TaaCsp1AL152M05	TaaCsp1AL122H04
			CTG309	TaaCsp1AL097J15	TaaCsp1AL097F13
			CTG309	TaaCsp1AL039F16	TaaCsp1AL100B05
			CTG309	TaaCsp1AL100I03	TaaCsp1AL116L02
			CTG313	TaaCsp1AL077D22	TaaCsp1AL064M16
			CTG320	TaaCsp1AL132D23	TaaCsp1AL228L05
			CTG320	TaaCsp1AL008M17	TaaCsp1AL132D23
			CTG325	TaaCsp1AL049N09	TaaCsp1AL224D09
			CTG334	TaaCsp1AL126C04	TaaCsp1AL104I16
			CTG334	TaaCsp1AL147N03	TaaCsp1AL126C04
			CTG335	TaaCsp1AL232K01	TaaCsp1AL162D08
			CTG335	TaaCsp1AL115J24	TaaCsp1AL103J18
			CTG336	TaaCsp1AL103P14	TaaCsp1AL163G03
			CTG339	TaaCsp1AL117G14	TaaCsp1AL140H23
			CTG339	TaaCsp1AL212O10	TaaCsp1AL198F17
			CTG350	TaaCsp1AL117H08	TaaCsp1AL193J07
			CTG353	TaaCsp1AL196N02	TaaCsp1AL170A03
			CTG355	TaaCsp1AL097K17	TaaCsp1AL233C03
			CTG356	TaaCsp1AL149J16	TaaCsp1AL156M07
			CTG366	TaaCsp1AL100A20	TaaCsp1AL189L06
			CTG381	TaaCsp1AL121G19	TaaCsp1AL200G17
			CTG381	TaaCsp1AL178D04	TaaCsp1AL121G19
			CTG382	TaaCsp1AL026A12	TaaCsp1AL214E12
			CTG386	TaaCsp1AL150C05	TaaCsp1AL202L08
			CTG392	TaaCsp1AL052F04	TaaCsp1AL150D13
			CTG394	TaaCsp1AL118C22	TaaCsp1AL078F09
			CTG394	TaaCsp1AL189O17	TaaCsp1AL118C22
			CTG395	TaaCsp1AL077O17	TaaCsp1AL003M18
			CTG396	TaaCsp1AL212I07	TaaCsp1AL127B19
			CTG396	TaaCsp1AL160F05	TaaCsp1AL193G06
			CTG396	TaaCsp1AL064A12	TaaCsp1AL160F05
			CTG396	TaaCsp1AL230A06	TaaCsp1AL064A12
			CTG406	TaaCsp1AL101E16	TaaCsp1AL054J06
			CTG407	TaaCsp1AL221J04	TaaCsp1AL022K14
			CTG409	TaaCsp1AL094N19	TaaCsp1AL194F07
			CTG409	TaaCsp1AL037E09	TaaCsp1AL004F24
			CTG410	TaaCsp1AL110K05	TaaCsp1AL153I06
			CTG424	TaaCsp1AL076M20	TaaCsp1AL070O01
			CTG424	TaaCsp1AL099J09	TaaCsp1AL076M20
			CTG426	TaaCsp1AL022K05	TaaCsp1AL072M17
			CTG427	TaaCsp1AL083K14	TaaCsp1AL212K13
			CTG427	TaaCsp1AL227N08	TaaCsp1AL123E11
			CTG428	TaaCsp1AL136K21	TaaCsp1AL012H16
			CTG430	TaaCsp1AL186P12	TaaCsp1AL097N08
			CTG434	TaaCsp1AL202D21	TaaCsp1AL223K23
			CTG441	TaaCsp1AL118O18	TaaCsp1AL009C20
			CTG447	TaaCsp1AL222G10	TaaCsp1AL160M08
			CTG448	TaaCsp1AL165I01	TaaCsp1AL077B06
			CTG448	TaaCsp1AL100J16	TaaCsp1AL165I01
			CTG452	TaaCsp1AL207C04	TaaCsp1AL197O01
			CTG452	TaaCsp1AL129N21	TaaCsp1AL207C04
			CTG458	TaaCsp1AL237H17	TaaCsp1AL154F09
			CTG458	TaaCsp1AL156P01	TaaCsp1AL237H17
			CTG462	TaaCsp1AL217L08	TaaCsp1AL198H07
			CTG463	TaaCsp1AL206B08	TaaCsp1AL159J17
			CTG463	TaaCsp1AL228J04	TaaCsp1AL206B08
			CTG469	TaaCsp1AL169J22	TaaCsp1AL161P23
			CTG473	TaaCsp1AL055G20	TaaCsp1AL107A06
			CTG475	TaaCsp1AL146E03	TaaCsp1AL172H16
			CTG476	TaaCsp1AL232J08	TaaCsp1AL098F23
			CTG476	TaaCsp1AL103M19	TaaCsp1AL232J08
			CTG476	TaaCsp1AL017L14	TaaCsp1AL103M19
			CTG477	TaaCsp1AL091C02	TaaCsp1AL094K15
			CTG479	TaaCsp1AL074N12	TaaCsp1AL076N15
			CTG481	TaaCsp1AL155D10	TaaCsp1AL116M03
			CTG484	TaaCsp1AL163N22	TaaCsp1AL197E01
			CTG486	TaaCsp1AL006G07	TaaCsp1AL152F16
			CTG496	TaaCsp1AL120N02	TaaCsp1AL166E06
			CTG497	TaaCsp1AL154H19	TaaCsp1AL162G24
			CTG502	TaaCsp1AL195L16	TaaCsp1AL202I15
			CTG502	TaaCsp1AL116I09	TaaCsp1AL151D17
			CTG503	TaaCsp1AL019G21	TaaCsp1AL081B05
			CTG506	TaaCsp1AL058E20	TaaCsp1AL054J01
			CTG506	TaaCsp1AL105D03	TaaCsp1AL212P08
			CTG511	TaaCsp1AL211N12	TaaCsp1AL104G04
			CTG515	TaaCsp1AL214F21	TaaCsp1AL122M16
			CTG515	TaaCsp1AL084P14	TaaCsp1AL214F21
			CTG520	TaaCsp1AL042E09	TaaCsp1AL229D04
			CTG520	TaaCsp1AL112A05	TaaCsp1AL042E09
			CTG528	TaaCsp1AL207F21	TaaCsp1AL172N14
			CTG528	TaaCsp1AL066K01	TaaCsp1AL207F21
			CTG529	TaaCsp1AL033B21	TaaCsp1AL099G22
			CTG531	TaaCsp1AL153G15	TaaCsp1AL058K05
			CTG531	TaaCsp1AL114O03	TaaCsp1AL181E15
			CTG531	TaaCsp1AL033C20	TaaCsp1AL114O03
			CTG533	TaaCsp1AL156F01	TaaCsp1AL191I10
			CTG537	TaaCsp1AL219D06	TaaCsp1AL064L11
			CTG545	TaaCsp1AL220L01	TaaCsp1AL113N17
			CTG547	TaaCsp1AL144B06	TaaCsp1AL024G19
			CTG550	TaaCsp1AL122N11	TaaCsp1AL122G18
			CTG550	TaaCsp1AL198M13	TaaCsp1AL075O10
			CTG550	TaaCsp1AL182P23	TaaCsp1AL198M13
			CTG551	TaaCsp1AL125O06	TaaCsp1AL038I20
			CTG562	TaaCsp1AL214G20	TaaCsp1AL203J05
			CTG563	TaaCsp1AL030F09	TaaCsp1AL114P04
			CTG568	TaaCsp1AL241M09	TaaCsp1AL005L11
			CTG569	TaaCsp1AL101A09	TaaCsp1AL135I02
			CTG569	TaaCsp1AL104I20	TaaCsp1AL134P09
			CTG572	TaaCsp1AL117L01	TaaCsp1AL099F21
			CTG572	TaaCsp1AL002L19	TaaCsp1AL117L01
			CTG583	TaaCsp1AL202D24	TaaCsp1AL159C09
			CTG589	TaaCsp1AL214H02	TaaCsp1AL235M13
			CTG591	TaaCsp1AL060M16	TaaCsp1AL054I23
			CTG591	TaaCsp1AL215H16	TaaCsp1AL130M20
			CTG592	TaaCsp1AL240B22	TaaCsp1AL132D21
			CTG592	TaaCsp1AL223K07	TaaCsp1AL240B22
			CTG594	TaaCsp1AL124P15	TaaCsp1AL060K04
			CTG597	TaaCsp1AL194B17	TaaCsp1AL050F01
			CTG597	TaaCsp1AL170L09	TaaCsp1AL232D18
			CTG597	TaaCsp1AL075M14	TaaCsp1AL241H12
			CTG600	TaaCsp1AL108A09	TaaCsp1AL148G19
			CTG609	TaaCsp1AL206N13	TaaCsp1AL062M17
			CTG619	TaaCsp1AL196I01	TaaCsp1AL140F24
			CTG619	TaaCsp1AL208B06	TaaCsp1AL134M18
			CTG625	TaaCsp1AL017E21	TaaCsp1AL186M23
			CTG626	TaaCsp1AL148F12	TaaCsp1AL197E08
			CTG629	TaaCsp1AL095K21	TaaCsp1AL081L08
			CTG629	TaaCsp1AL107I07	TaaCsp1AL080O04
			CTG632	TaaCsp1AL104P03	TaaCsp1AL019E16
			CTG640	TaaCsp1AL162I21	TaaCsp1AL006K14
			CTG640	TaaCsp1AL050H22	TaaCsp1AL193L08
			CTG649	TaaCsp1AL229D05	TaaCsp1AL106K01
			CTG649	TaaCsp1AL113P03	TaaCsp1AL151E21
			CTG665	TaaCsp1AL168C01	TaaCsp1AL197H05
			CTG672	TaaCsp1AL076L04	TaaCsp1AL158A11
			CTG672	TaaCsp1AL235O13	TaaCsp1AL076L04
			CTG672	TaaCsp1AL056H06	TaaCsp1AL235O13
			CTG676	TaaCsp1AL194E05	TaaCsp1AL166A09
			CTG682	TaaCsp1AL221G14	TaaCsp1AL135A19
			CTG685	TaaCsp1AL167K18	TaaCsp1AL223K01
			CTG685	TaaCsp1AL110P23	TaaCsp1AL021G19
			CTG686	TaaCsp1AL212N15	TaaCsp1AL120O02
			CTG687	TaaCsp1AL207F23	TaaCsp1AL068D04
			CTG687	TaaCsp1AL238L11	TaaCsp1AL207F23
			CTG687	TaaCsp1AL158P04	TaaCsp1AL117E07
			CTG698	TaaCsp1AL034I14	TaaCsp1AL010A07
			CTG700	TaaCsp1AL168H18	TaaCsp1AL005A16
			CTG702	TaaCsp1AL147C15	TaaCsp1AL155O12
			CTG704	TaaCsp1AL143E23	TaaCsp1AL225K19
			CTG704	TaaCsp1AL010F14	TaaCsp1AL143E23
			CTG705	TaaCsp1AL213F19	TaaCsp1AL023O13
			CTG715	TaaCsp1AL235I01	TaaCsp1AL032H08
			CTG716	TaaCsp1AL219D15	TaaCsp1AL233F15
			CTG716	TaaCsp1AL155E02	TaaCsp1AL219D15
			CTG724	TaaCsp1AL172N22	TaaCsp1AL149I21
			CTG725	TaaCsp1AL106I23	TaaCsp1AL126M05
			CTG725	TaaCsp1AL182P15	TaaCsp1AL106I23
			CTG725	TaaCsp1AL112L24	TaaCsp1AL214C16
			CTG728	TaaCsp1AL205H09	TaaCsp1AL147H20
			CTG728	TaaCsp1AL205A16	TaaCsp1AL139G20
			CTG737	TaaCsp1AL153J20	TaaCsp1AL008D09
			CTG744	TaaCsp1AL233M19	TaaCsp1AL140K18
			CTG745	TaaCsp1AL166M19	TaaCsp1AL211K16
			CTG745	TaaCsp1AL110K06	TaaCsp1AL182B10
			CTG754	TaaCsp1AL188O24	TaaCsp1AL037P09
			CTG757	TaaCsp1AL200F16	TaaCsp1AL111N14
			CTG760	TaaCsp1AL212K03	TaaCsp1AL219D19
			CTG760	TaaCsp1AL072M22	TaaCsp1AL135I19
			CTG762	TaaCsp1AL039F20	TaaCsp1AL165C19
			CTG762	TaaCsp1AL158L13	TaaCsp1AL192K01
			CTG764	TaaCsp1AL158P12	TaaCsp1AL056I17
			CTG764	TaaCsp1AL004L13	TaaCsp1AL099C14
			CTG764	TaaCsp1AL036C02	TaaCsp1AL004L13
			CTG764	TaaCsp1AL113M12	TaaCsp1AL036C02
			CTG772	TaaCsp1AL188N17	TaaCsp1AL153A05
			CTG772	TaaCsp1AL200J20	TaaCsp1AL188N17
			CTG774	TaaCsp1AL093L01	TaaCsp1AL208F07
			CTG793	TaaCsp1AL050J11	TaaCsp1AL038L13
			CTG794	TaaCsp1AL166L15	TaaCsp1AL224N13
			CTG795	TaaCsp1AL079D24	TaaCsp1AL216K11
			CTG803	TaaCsp1AL198C09	TaaCsp1AL190D17
			CTG803	TaaCsp1AL113C12	TaaCsp1AL198C09
			CTG803	TaaCsp1AL092F01	TaaCsp1AL149E12
			CTG808	TaaCsp1AL008L07	TaaCsp1AL102N07
			CTG813	TaaCsp1AL220A23	TaaCsp1AL142D03
			CTG813	TaaCsp1AL169L20	TaaCsp1AL220A23
			CTG813	TaaCsp1AL110M21	TaaCsp1AL169L20
			CTG819	TaaCsp1AL100L08	TaaCsp1AL096C15
			CTG822	TaaCsp1AL119A05	TaaCsp1AL230G14
			CTG829	TaaCsp1AL221L05	TaaCsp1AL196B03
			CTG830	TaaCsp1AL005K13	TaaCsp1AL181B16
			CTG830	TaaCsp1AL105F02	TaaCsp1AL005K13
			CTG831	TaaCsp1AL110F10	TaaCsp1AL219F03
			CTG834	TaaCsp1AL209L07	TaaCsp1AL233J02
			CTG835	TaaCsp1AL118D20	TaaCsp1AL079I11
			CTG835	TaaCsp1AL049E18	TaaCsp1AL118D20
			CTG840	TaaCsp1AL139C06	TaaCsp1AL121N17
			CTG842	TaaCsp1AL056N21	TaaCsp1AL216L17
			CTG842	TaaCsp1AL155C15	TaaCsp1AL056N21
			CTG843	TaaCsp1AL071N17	TaaCsp1AL177L08
			CTG847	TaaCsp1AL234H03	TaaCsp1AL170D04
			CTG856	TaaCsp1AL229E21	TaaCsp1AL005G14
			CTG857	TaaCsp1AL099H14	TaaCsp1AL036F06
			CTG865	TaaCsp1AL173D20	TaaCsp1AL230M10
			CTG868	TaaCsp1AL214J10	TaaCsp1AL178J08
			CTG876	TaaCsp1AL219E23	TaaCsp1AL211F05
			CTG883	TaaCsp1AL101N24	TaaCsp1AL105L23
			CTG883	TaaCsp1AL167H04	TaaCsp1AL101N24
			CTG884	TaaCsp1AL076J03	TaaCsp1AL047E16
			CTG886	TaaCsp1AL152C01	TaaCsp1AL046L19
			CTG890	TaaCsp1AL100O19	TaaCsp1AL047P19
			CTG890	TaaCsp1AL023G15	TaaCsp1AL083B11
			CTG891	TaaCsp1AL114C21	TaaCsp1AL194E08
			CTG894	TaaCsp1AL150C16	TaaCsp1AL103I02
			CTG894	TaaCsp1AL169J15	TaaCsp1AL051O02
			CTG895	TaaCsp1AL154F04	TaaCsp1AL219O13
			CTG895	TaaCsp1AL234F21	TaaCsp1AL154F04
			CTG897	TaaCsp1AL115K13	TaaCsp1AL217L09
			CTG902	TaaCsp1AL077C19	TaaCsp1AL219F20
			CTG912	TaaCsp1AL058P03	TaaCsp1AL169N11
			CTG917	TaaCsp1AL126H10	TaaCsp1AL137H07
			CTG917	TaaCsp1AL104F17	TaaCsp1AL126H10
			CTG918	TaaCsp1AL133N20	TaaCsp1AL127M21
			CTG920	TaaCsp1AL093H03	TaaCsp1AL053E14
			CTG923	TaaCsp1AL029G22	TaaCsp1AL195E11
			CTG930	TaaCsp1AL096H24	TaaCsp1AL130K21
			CTG938	TaaCsp1AL136C18	TaaCsp1AL225G12
			CTG946	TaaCsp1AL165B20	TaaCsp1AL100P09
			CTG947	TaaCsp1AL191P11	TaaCsp1AL200L23
			CTG947	TaaCsp1AL182I04	TaaCsp1AL191P11
			CTG951	TaaCsp1AL138D15	TaaCsp1AL212C02
			CTG952	TaaCsp1AL190G21	TaaCsp1AL124E12
			CTG957	TaaCsp1AL219N21	TaaCsp1AL002H20
			CTG957	TaaCsp1AL099I13	TaaCsp1AL219N21
			CTG957	TaaCsp1AL154K06	TaaCsp1AL099I13
			CTG966	TaaCsp1AL196H13	TaaCsp1AL168D09
			CTG967	TaaCsp1AL233D01	TaaCsp1AL080N12
			CTG971	TaaCsp1AL217O01	TaaCsp1AL046B07
			CTG973	TaaCsp1AL192H20	TaaCsp1AL057L21
			CTG977	TaaCsp1AL201P17	TaaCsp1AL214O13
			CTG979	TaaCsp1AL083E04	TaaCsp1AL196K02
			CTG983	TaaCsp1AL117F01	TaaCsp1AL191K21
			CTG991	TaaCsp1AL222N02	TaaCsp1AL094H13
			CTG1004	TaaCsp1AL187P24	TaaCsp1AL220G06
			CTG1014	TaaCsp1AL009F21	TaaCsp1AL200C11
			CTG1020	TaaCsp1AL208G03	TaaCsp1AL223J17
			CTG1022	TaaCsp1AL184E22	TaaCsp1AL166G11
			CTG1026	TaaCsp1AL097K13	TaaCsp1AL204G16
			CTG1030	TaaCsp1AL095J02	TaaCsp1AL047J09
			CTG1031	TaaCsp1AL216F20	TaaCsp1AL105O03
			CTG1032	TaaCsp1AL158I16	TaaCsp1AL098M05
			CTG1033	TaaCsp1AL170N01	TaaCsp1AL009H13
			CTG1033	TaaCsp1AL100O03	TaaCsp1AL170N01
			CTG1044	TaaCsp1AL151B21	TaaCsp1AL227K19
			CTG1051	TaaCsp1AL018I01	TaaCsp1AL213J09
			CTG1052	TaaCsp1AL199K06	TaaCsp1AL198M10
			CTG1052	TaaCsp1AL115G08	TaaCsp1AL199K06
			CTG1052	TaaCsp1AL166K08	TaaCsp1AL177H05
			CTG1057	TaaCsp1AL125C15	TaaCsp1AL188E20
			CTG1058	TaaCsp1AL087C14	TaaCsp1AL065C23
			CTG1058	TaaCsp1AL172L14	TaaCsp1AL105M17
			CTG1059	TaaCsp1AL143K09	TaaCsp1AL157H11
			CTG1069	TaaCsp1AL112B14	TaaCsp1AL042F15
			CTG1085	TaaCsp1AL235G12	TaaCsp1AL145O02
			CTG1094	TaaCsp1AL220H07	TaaCsp1AL111E03
			CTG1095	TaaCsp1AL078F16	TaaCsp1AL212I06
			CTG1117	TaaCsp1AL008K12	TaaCsp1AL107A05
			CTG1118	TaaCsp1AL219A14	TaaCsp1AL038O10
			CTG1118	TaaCsp1AL114M02	TaaCsp1AL117I12
			CTG1122	TaaCsp1AL140A17	TaaCsp1AL108M15
			CTG1123	TaaCsp1AL110J11	TaaCsp1AL220C15
			CTG1126	TaaCsp1AL214I06	TaaCsp1AL048K19
			CTG1126	TaaCsp1AL051I23	TaaCsp1AL214I06
			CTG1141	TaaCsp1AL187M01	TaaCsp1AL009J20
			CTG1149	TaaCsp1AL124F12	TaaCsp1AL234H19
			CTG1150	TaaCsp1AL182H22	TaaCsp1AL227I23
			CTG1167	TaaCsp1AL216H14	TaaCsp1AL196P05
			CTG1167	TaaCsp1AL196F16	TaaCsp1AL216H14
			CTG1167	TaaCsp1AL195N03	TaaCsp1AL196F16
			CTG1172	TaaCsp1AL112J14	TaaCsp1AL079I17
			CTG1175	TaaCsp1AL076M07	TaaCsp1AL112K07
			CTG1179	TaaCsp1AL113K24	TaaCsp1AL147C01
			CTG1179	TaaCsp1AL125P11	TaaCsp1AL113K24
			CTG1182	TaaCsp1AL062H11	TaaCsp1AL144G23
			CTG1187	TaaCsp1AL076A16	TaaCsp1AL208I05
			CTG1188	TaaCsp1AL008M23	TaaCsp1AL206G06
			CTG1190	TaaCsp1AL157K17	TaaCsp1AL095F09
			CTG1196	TaaCsp1AL190I05	TaaCsp1AL202E03
			CTG1196	TaaCsp1AL204J18	TaaCsp1AL048G09
			CTG1200	TaaCsp1AL175J14	TaaCsp1AL153N11
			CTG1202	TaaCsp1AL158C05	TaaCsp1AL200D22
			CTG1204	TaaCsp1AL164D04	TaaCsp1AL072I24
			CTG1206	TaaCsp1AL110L08	TaaCsp1AL097N04
			CTG1207	TaaCsp1AL076H19	TaaCsp1AL223A09
			CTG1208	TaaCsp1AL200I03	TaaCsp1AL162K22
			CTG1227	TaaCsp1AL009F09	TaaCsp1AL221N07
			CTG1248	TaaCsp1AL135C12	TaaCsp1AL236J20
			CTG1263	TaaCsp1AL205D01	TaaCsp1AL237M04
			CTG1263	TaaCsp1AL160L17	TaaCsp1AL205D01
			CTG1263	TaaCsp1AL224D03	TaaCsp1AL160L17
			CTG1279	TaaCsp1AL206E09	TaaCsp1AL078F10
			CTG1279	TaaCsp1AL162A11	TaaCsp1AL206E09
			CTG1281	TaaCsp1AL190G12	TaaCsp1AL143I13
			CTG1291	TaaCsp1AL037E04	TaaCsp1AL131A05
			CTG1297	TaaCsp1AL116A15	TaaCsp1AL233F06
			CTG1299	TaaCsp1AL205N12	TaaCsp1AL136C24
			CTG1304	TaaCsp1AL230D13	TaaCsp1AL012M04
			CTG1305	TaaCsp1AL220L08	TaaCsp1AL105F06
			CTG1305	TaaCsp1AL232E07	TaaCsp1AL220L08
			CTG1318	TaaCsp1AL005L21	TaaCsp1AL220I13
			CTG1318	TaaCsp1AL200K10	TaaCsp1AL005L21
			CTG1333	TaaCsp1AL175A18	TaaCsp1AL168I06
			CTG1347	TaaCsp1AL096L23	TaaCsp1AL167M04
			CTG1356	TaaCsp1AL125E10	TaaCsp1AL223M01
			CTG1356	TaaCsp1AL129J24	TaaCsp1AL125E10
			CTG1366	TaaCsp1AL170H08	TaaCsp1AL003M13
			CTG1366	TaaCsp1AL122D08	TaaCsp1AL170H08
			CTG1373	TaaCsp1AL130H20	TaaCsp1AL231F05
			CTG1379	TaaCsp1AL027G17	TaaCsp1AL048J03
			CTG1379	TaaCsp1AL157I01	TaaCsp1AL027G17
			CTG1381	TaaCsp1AL159J16	TaaCsp1AL005M13
			CTG1387	TaaCsp1AL100E05	TaaCsp1AL147L01
			CTG1387	TaaCsp1AL209B23	TaaCsp1AL159K04
			CTG1407	TaaCsp1AL048L23	TaaCsp1AL085I11
			CTG1409	TaaCsp1AL092N10	TaaCsp1AL209L10
			CTG1414	TaaCsp1AL158F06	TaaCsp1AL075L21
			CTG1422	TaaCsp1AL209B09	TaaCsp1AL021B22
			CTG1422	TaaCsp1AL008O11	TaaCsp1AL209B09
			CTG1427	TaaCsp1AL093F09	TaaCsp1AL074K08
			CTG1430	TaaCsp1AL069M06	TaaCsp1AL073M21
			CTG1433	TaaCsp1AL104A05	TaaCsp1AL024E15
			CTG1443	TaaCsp1AL185P08	TaaCsp1AL223H02
			CTG1453	TaaCsp1AL200K04	TaaCsp1AL056G03
			CTG1465	TaaCsp1AL193I18	TaaCsp1AL148J19
			CTG1493	TaaCsp1AL224E21	TaaCsp1AL229E08
			CTG1494	TaaCsp1AL206G01	TaaCsp1AL022C13
			CTG1495	TaaCsp1AL169A18	TaaCsp1AL115A21
			CTG1504	TaaCsp1AL120D11	TaaCsp1AL170B08
			CTG1533	TaaCsp1AL221K23	TaaCsp1AL050O03
			CTG1534	TaaCsp1AL179K11	TaaCsp1AL049E01
			CTG1590	TaaCsp1AL199M16	TaaCsp1AL190G13
			CTG1600	TaaCsp1AL166D18	TaaCsp1AL168D03
			CTG1600	TaaCsp1AL055A18	TaaCsp1AL018N04
			CTG1604	TaaCsp1AL221G01	TaaCsp1AL157N16
			CTG1604	TaaCsp1AL119E07	TaaCsp1AL212M22
			CTG1615	TaaCsp1AL211C09	TaaCsp1AL230G15
			CTG1644	TaaCsp1AL005K06	TaaCsp1AL034K24
			CTG1646	TaaCsp1AL098L21	TaaCsp1AL200J14
			CTG1658	TaaCsp1AL061L22	TaaCsp1AL214A17
			CTG1674	TaaCsp1AL188L07	TaaCsp1AL189M04
			CTG1679	TaaCsp1AL113M24	TaaCsp1AL115N16
			CTG1680	TaaCsp1AL171L14	TaaCsp1AL003L12
			CTG1700	TaaCsp1AL150L13	TaaCsp1AL121F04
			CTG1702	TaaCsp1AL074D09	TaaCsp1AL182F14
			CTG1708	TaaCsp1AL115G14	TaaCsp1AL161J06
			CTG1715	TaaCsp1AL200K18	TaaCsp1AL076E01
			CTG1738	TaaCsp1AL082M19	TaaCsp1AL137E03
			CTG1749	TaaCsp1AL216A24	TaaCsp1AL018J08
			CTG1749	TaaCsp1AL120C20	TaaCsp1AL216A24
			CTG1767	TaaCsp1AL060E10	TaaCsp1AL052D06
			CTG1795	TaaCsp1AL196I18	TaaCsp1AL125N23
			CTG1806	TaaCsp1AL002I02	TaaCsp1AL175I10
			CTG1806	TaaCsp1AL235E16	TaaCsp1AL002I02
			CTG1824	TaaCsp1AL211I02	TaaCsp1AL223C09
			CTG1825	TaaCsp1AL186O11	TaaCsp1AL217G09
			CTG1825	TaaCsp1AL062B11	TaaCsp1AL186O11
			CTG1826	TaaCsp1AL209F15	TaaCsp1AL154M02
			CTG1834	TaaCsp1AL002O19	TaaCsp1AL098F09
			CTG1839	TaaCsp1AL196G13	TaaCsp1AL125B03
			CTG1845	TaaCsp1AL044B13	TaaCsp1AL038D19
			CTG1849	TaaCsp1AL096F12	TaaCsp1AL103F06
			CTG1883	TaaCsp1AL234M21	TaaCsp1AL152O06
			CTG1931	TaaCsp1AL187M10	TaaCsp1AL012G14
			CTG1968	TaaCsp1AL104C03	TaaCsp1AL074J10
			CTG1994	TaaCsp1AL003H22	TaaCsp1AL213A21
			CTG2031	TaaCsp1AL216F12	TaaCsp1AL137I22
			CTG2034	TaaCsp1AL105P17	TaaCsp1AL108A11
			CTG2036	TaaCsp1AL161M15	TaaCsp1AL009D13
			CTG2072	TaaCsp1AL022I04	TaaCsp1AL223D07
			CTG2079	TaaCsp1AL002G20	TaaCsp1AL193M23
			CTG2088	TaaCsp1AL199B19	TaaCsp1AL198C17
			CTG2132	TaaCsp1AL159D07	TaaCsp1AL229L07
			CTG2152	TaaCsp1AL162J05	TaaCsp1AL195H13
			CTG2152	TaaCsp1AL121E04	TaaCsp1AL162J05
			CTG2172	TaaCsp1AL076B09	TaaCsp1AL149O17
			CTG2216	TaaCsp1AL058P01	TaaCsp1AL228B16
			CTG2257	TaaCsp1AL018D02	TaaCsp1AL112N05
			CTG2258	TaaCsp1AL230H20	TaaCsp1AL159M09
			CTG2288	TaaCsp1AL196N24	TaaCsp1AL074D05
			CTG2311	TaaCsp1AL232O02	TaaCsp1AL121D22
			CTG2311	TaaCsp1AL006H03	TaaCsp1AL232O02
			CTG2336	TaaCsp1AL229C03	TaaCsp1AL100K15
			CTG2336	TaaCsp1AL060D10	TaaCsp1AL229C03
			CTG2402	TaaCsp1AL036H13	TaaCsp1AL078B07
			CTG2409	TaaCsp1AL034C13	TaaCsp1AL152I12
			CTG2418	TaaCsp1AL118F16	TaaCsp1AL035A18
			CTG2431	TaaCsp1AL213A04	TaaCsp1AL162G02
			CTG2457	TaaCsp1AL072G23	TaaCsp1AL124I11
			CTG2486	TaaCsp1AL021E07	TaaCsp1AL209M21
			CTG2490	TaaCsp1AL231N11	TaaCsp1AL119E17
			CTG2513	TaaCsp1AL217C07	TaaCsp1AL206C14
			CTG2538	TaaCsp1AL200K17	TaaCsp1AL058O06
			CTG2619	TaaCsp1AL153O09	TaaCsp1AL004A21
			CTG2711	TaaCsp1AL151P12	TaaCsp1AL160B19
			CTG2711	TaaCsp1AL135D20	TaaCsp1AL117J18
			CTG2726	TaaCsp1AL053K13	TaaCsp1AL034I23
			CTG2732	TaaCsp1AL144C21	TaaCsp1AL155F21
			CTG2765	TaaCsp1AL214G14	TaaCsp1AL031I23
			CTG2780	TaaCsp1AL126C01	TaaCsp1AL006O16
			CTG2849	TaaCsp1AL219M09	TaaCsp1AL193D11
			CTG2866	TaaCsp1AL211D17	TaaCsp1AL016H06
			CTG2868	TaaCsp1AL158J08	TaaCsp1AL225B03
			CTG2887	TaaCsp1AL148H16	TaaCsp1AL166C05
			CTG2893	TaaCsp1AL180B17	TaaCsp1AL236K19
			CTG2894	TaaCsp1AL059E14	TaaCsp1AL163A23
			CTG2896	TaaCsp1AL195O07	TaaCsp1AL199N01
			CTG2927	TaaCsp1AL219B22	TaaCsp1AL121B07
			CTG3029	TaaCsp1AL200M10	TaaCsp1AL224B15
			CTG3110	TaaCsp1AL127H19	TaaCsp1AL117J21
			CTG3153	TaaCsp1AL141C08	TaaCsp1AL224J10
			CTG3225	TaaCsp1AL055G24	TaaCsp1AL164F01
			CTG3240	TaaCsp1AL023B05	TaaCsp1AL211N17
			CTG3242	TaaCsp1AL180A11	TaaCsp1AL019N11
			CTG3324	TaaCsp1AL104A17	TaaCsp1AL004K10
			CTG3328	TaaCsp1AL137H21	TaaCsp1AL054H24
			CTG3469	TaaCsp1AL096C07	TaaCsp1AL080F16
			CTG3486	TaaCsp1AL231C07	TaaCsp1AL022O04
			CTG3545	TaaCsp1AL033B03	TaaCsp1AL200D16
			CTG3774	TaaCsp1AL174J13	TaaCsp1AL081F21
			CTG3785	TaaCsp1AL110N09	TaaCsp1AL189F04
			CTG3800	TaaCsp1AL224K09	TaaCsp1AL099M16
			CTG4011	TaaCsp1AL100G07	TaaCsp1AL007E16
			CTG4119	TaaCsp1AL137I11	TaaCsp1AL017E03
			CTG4203	TaaCsp1AL126I02	TaaCsp1AL127D06
			CTG4424	TaaCsp1AL097I05	TaaCsp1AL024O18
			CTG4469	TaaCsp1AL118N07	TaaCsp1AL161L23
			CTG4508	TaaCsp1AL200A07	TaaCsp1AL061N16
			CTG4508	TaaCsp1AL113M14	TaaCsp1AL200A07
			CTG4660	TaaCsp1AL120G21	TaaCsp1AL158C12
			CTG4818	TaaCsp1AL074I09	TaaCsp1AL126A17
			CTG5055	TaaCsp1AL009G15	TaaCsp1AL207P12
			CTG5432	TaaCsp1AL102L14	TaaCsp1AL101P17
			CTG5485	TaaCsp1AL047K21	TaaCsp1AL002A16
			CTG5490	TaaCsp1AL175M13	TaaCsp1AL042C17
			CTG5831	TaaCsp1AL010O24	TaaCsp1AL218H24
			CTG5831	TaaCsp1AL052E08	TaaCsp1AL010O24
			CTG5891	TaaCsp1AL123I11	TaaCsp1AL223G09
			CTG5921	TaaCsp1AL020N22	TaaCsp1AL085G09
			CTG5921	TaaCsp1AL235F01	TaaCsp1AL020N22
			CTG5925	TaaCsp1AL015E13	TaaCsp1AL133J20
			CTG5960	TaaCsp1AL190K19	TaaCsp1AL168J20
			CTG5980	TaaCsp1AL046P07	TaaCsp1AL230E02
			CTG5980	TaaCsp1AL103F14	TaaCsp1AL183P23
			CTG5980	TaaCsp1AL077A19	TaaCsp1AL103F14
			CTG5993	TaaCsp1AL195P12	TaaCsp1AL186F11
			CTG6083	TaaCsp1AL213J19	TaaCsp1AL010D03
			CTG6087	TaaCsp1AL235H22	TaaCsp1AL124N05
			CTG6123	TaaCsp1AL039I08	TaaCsp1AL073J10
			CTG6124	TaaCsp1AL171L04	TaaCsp1AL017K15
			CTG6130	TaaCsp1AL210L12	TaaCsp1AL017I15
			CTG6130	TaaCsp1AL006K15	TaaCsp1AL210L12
			CTG6135	TaaCsp1AL216L23	TaaCsp1AL115I13
			CTG6140	TaaCsp1AL239K04	TaaCsp1AL194H20
			CTG6142	TaaCsp1AL126B06	TaaCsp1AL091L18
			CTG6142	TaaCsp1AL103L19	TaaCsp1AL079B12
			CTG6146	TaaCsp1AL081O04	TaaCsp1AL081A23
			CTG6146	TaaCsp1AL213I14	TaaCsp1AL221G10
			CTG6146	TaaCsp1AL052A11	TaaCsp1AL171K03
			CTG6154	TaaCsp1AL018C13	TaaCsp1AL102E22
			CTG6155	TaaCsp1AL033E01	TaaCsp1AL240L06
			CTG6158	TaaCsp1AL102A09	TaaCsp1AL163H23
			CTG6158	TaaCsp1AL103C19	TaaCsp1AL108P09
			CTG6158	TaaCsp1AL115H03	TaaCsp1AL103C19
			CTG6159	TaaCsp1AL105L22	TaaCsp1AL241G09
			CTG6160	TaaCsp1AL049N14	TaaCsp1AL064F01
			CTG6161	TaaCsp1AL171N16	TaaCsp1AL214I05
			CTG6163	TaaCsp1AL169B10	TaaCsp1AL218E11
			CTG6167	TaaCsp1AL237G19	TaaCsp1AL115E10
			CTG6168	TaaCsp1AL005F09	TaaCsp1AL005I14
			CTG6172	TaaCsp1AL214E14	TaaCsp1AL208O02
			CTG6175	TaaCsp1AL186F18	TaaCsp1AL124K15
			CTG6183	TaaCsp1AL223D22	TaaCsp1AL215I15
			CTG6187	TaaCsp1AL188E11	TaaCsp1AL085I17
			CTG6187	TaaCsp1AL077H13	TaaCsp1AL143K02
			CTG6191	TaaCsp1AL139H13	TaaCsp1AL099B05
			CTG6194	TaaCsp1AL133L08	TaaCsp1AL175D01
			CTG6200	TaaCsp1AL122I13	TaaCsp1AL151M15
			CTG6201	TaaCsp1AL213J02	TaaCsp1AL146J14
			CTG6201	TaaCsp1AL104I06	TaaCsp1AL213J02
			CTG6203	TaaCsp1AL155L17	TaaCsp1AL113K23
			CTG6206	TaaCsp1AL240F21	TaaCsp1AL212D12
			CTG6207	TaaCsp1AL212C06	TaaCsp1AL005O11
			CTG6208	TaaCsp1AL203N13	TaaCsp1AL230D02
			CTG6211	TaaCsp1AL183J17	TaaCsp1AL036J10
			CTG6211	TaaCsp1AL213O17	TaaCsp1AL233G17
			CTG6212	TaaCsp1AL135I23	TaaCsp1AL168L07
			CTG6212	TaaCsp1AL182D05	TaaCsp1AL209O08
			CTG6221	TaaCsp1AL233L17	TaaCsp1AL099A19
			CTG6223	TaaCsp1AL126B21	TaaCsp1AL114O06
			CTG6227	TaaCsp1AL119L24	TaaCsp1AL161L03
			CTG6229	TaaCsp1AL128G20	TaaCsp1AL142J03
			CTG6229	TaaCsp1AL120A13	TaaCsp1AL128G20
			CTG6230	TaaCsp1AL126M03	TaaCsp1AL011F18
			CTG6234	TaaCsp1AL191P14	TaaCsp1AL062E17
			CTG6243	TaaCsp1AL198N16	TaaCsp1AL229D02
			CTG6245	TaaCsp1AL197M18	TaaCsp1AL116D10
			CTG6246	TaaCsp1AL224K10	TaaCsp1AL220L12
			CTG6246	TaaCsp1AL171J15	TaaCsp1AL170D17
			CTG6252	TaaCsp1AL006L14	TaaCsp1AL136O18
			CTG6253	TaaCsp1AL199F03	TaaCsp1AL143C09
			CTG6258	TaaCsp1AL213J21	TaaCsp1AL229F14
			CTG6259	TaaCsp1AL100B08	TaaCsp1AL071E10
			CTG6261	TaaCsp1AL190P01	TaaCsp1AL156F03
			CTG6282	TaaCsp1AL168C09	TaaCsp1AL060A16
			CTG6282	TaaCsp1AL054E23	TaaCsp1AL168C09
			CTG6287	TaaCsp1AL167L01	TaaCsp1AL163G20
			CTG6288	TaaCsp1AL095G01	TaaCsp1AL218K11
			CTG6290	TaaCsp1AL020O01	TaaCsp1AL022N10
			CTG6291	TaaCsp1AL039N20	TaaCsp1AL047H12
			CTG6293	TaaCsp1AL078L20	TaaCsp1AL134P24
			CTG6296	TaaCsp1AL101P08	TaaCsp1AL185P01
			CTG6301	TaaCsp1AL169E15	TaaCsp1AL217F07
			CTG6303	TaaCsp1AL191K18	TaaCsp1AL161H01
			CTG6305	TaaCsp1AL048G15	TaaCsp1AL226H16
			CTG6307	TaaCsp1AL241K16	TaaCsp1AL039M03
			CTG6330	TaaCsp1AL009G16	TaaCsp1AL056F24
			CTG6331	TaaCsp1AL190O07	TaaCsp1AL109O01
			CTG6331	TaaCsp1AL156N11	TaaCsp1AL190O07
			CTG6339	TaaCsp1AL179O12	TaaCsp1AL069I06
			CTG6342	TaaCsp1AL239I17	TaaCsp1AL106I08
			CTG6346	TaaCsp1AL069C03	TaaCsp1AL099I17
			CTG6361	TaaCsp1AL210F04	TaaCsp1AL075K11
			CTG6362	TaaCsp1AL169F10	TaaCsp1AL104B14
			CTG6364	TaaCsp1AL222G04	TaaCsp1AL103I09
			CTG6366	TaaCsp1AL002A21	TaaCsp1AL181N24
			CTG6384	TaaCsp1AL115H23	TaaCsp1AL223I05
			CTG6386	TaaCsp1AL193D16	TaaCsp1AL100A05
			CTG6388	TaaCsp1AL102I07	TaaCsp1AL212B08
			CTG6388	TaaCsp1AL218H13	TaaCsp1AL058H02
			CTG6391	TaaCsp1AL082B21	TaaCsp1AL061N21
			CTG6401	TaaCsp1AL074N19	TaaCsp1AL026M01
			CTG6404	TaaCsp1AL004L24	TaaCsp1AL196J05

## Sheet: Non-linear FPC contigs
Table 3. Problematic FPC contigs of the final assembly.
Contig Name	Description
ctg4	Non-linear topology
ctg36	Non-linear topology
ctg70	Non-linear topology
ctg76	Non-linear topology
ctg82	Non-linear topology
ctg144	Non-linear topology
ctg154	Non-linear topology
ctg390	Non-linear topology
ctg422	Non-linear topology
ctg427	Non-linear topology
ctg463	Non-linear topology
ctg1002	Non-linear topology
ctg1371	Non-linear topology
ctg6296	Non-linear topology
ctg6481	Non-linear topology
ctg31	Non-significant overlap joined by markers
ctg42	Non-significant overlap joined by markers
ctg54	Non-significant overlap joined by markers
ctg55	Non-significant overlap joined by markers
ctg78	Non-significant overlap joined by markers
ctg84	Non-significant overlap joined by markers
ctg96	Non-significant overlap joined by markers
ctg109	Non-significant overlap joined by markers
ctg133	Non-significant overlap joined by markers
ctg182	Non-significant overlap joined by markers
ctg253	Non-significant overlap joined by markers
ctg266	Non-significant overlap joined by markers
ctg271	Non-significant overlap joined by markers
ctg308	Non-significant overlap joined by markers
ctg310	Non-significant overlap joined by markers
ctg324	Non-significant overlap joined by markers
ctg443	Non-significant overlap joined by markers
ctg594	Non-significant overlap joined by markers
ctg601	Non-significant overlap joined by markers
ctg686	Non-significant overlap joined by markers
ctg687	Non-significant overlap joined by markers
ctg716	Non-significant overlap joined by markers
ctg760	Non-significant overlap joined by markers
ctg800	Non-significant overlap joined by markers
ctg803	Non-significant overlap joined by markers
ctg813	Non-significant overlap joined by markers
ctg914	Non-significant overlap joined by markers
ctg1020	Non-significant overlap joined by markers
ctg1297	Non-significant overlap joined by markers
ctg1361	Non-significant overlap joined by markers
ctg1789	Non-significant overlap joined by markers
ctg2155	Non-significant overlap joined by markers
ctg2370	Non-significant overlap joined by markers
ctg2669	Non-significant overlap joined by markers
ctg2711	Non-significant overlap joined by markers
ctg3059	Non-significant overlap joined by markers
ctg4125	Non-significant overlap joined by markers
ctg5217	Non-significant overlap joined by markers
ctg6155	Non-significant overlap joined by markers

## Sheet: Q-clones identified by LTC
Table 4. LTC-defined Q-clones found in FPC contigs
		# of clones in contig	# of Q-clones in contig	Percentage
1	ctg171	95	1	1.05263
	TaaCsp1AL197L24
2	ctg2845	52	1	1.92308
	TaaCsp1AL127E14
3	ctg176	58	1	1.72414
	TaaCsp1AL094I14
4	ctg6259	33	2	6.06061
	TaaCsp1AL001A11
	TaaCsp1AL100B08
5	ctg184	100	2	2
	TaaCsp1AL001B11
	TaaCsp1AL125H13
6	ctg292	61	2	3.27869
	TaaCsp1AL110D05
	TaaCsp1AL131N13
7	ctg267	37	1	2.7027
	TaaCsp1AL148F04
8	ctg6343	35	1	2.85714
	TaaCsp1AL142O12
9	ctg36	153	6	3.92157
	TaaCsp1AL054K19
	TaaCsp1AL109D02
	TaaCsp1AL123P19
	TaaCsp1AL129I02
	TaaCsp1AL202J19
	TaaCsp1AL219D04
10	ctg71	97	2	2.06186
	TaaCsp1AL048H07
	TaaCsp1AL193L20
11	ctg5217	52	1	1.92308
	TaaCsp1AL114O06
12	ctg196	207	1	0.483092
	TaaCsp1AL185P11
13	ctg252	26	2	7.69231
	TaaCsp1AL006H05
	TaaCsp1AL119A09
14	ctg76	160	6	3.75
	TaaCsp1AL074M07
	TaaCsp1AL106H11
	TaaCsp1AL108K06
	TaaCsp1AL114O11
	TaaCsp1AL115E09
	TaaCsp1AL228F18
15	ctg173	48	1	2.08333
	TaaCsp1AL097F09
16	ctg989	19	1	5.26316
	TaaCsp1AL138H12
17	ctg68	184	8	4.34783
	TaaCsp1AL005F20
	TaaCsp1AL051F03
	TaaCsp1AL062M24
	TaaCsp1AL098O17
	TaaCsp1AL146C02
	TaaCsp1AL160G20
	TaaCsp1AL205D01
	TaaCsp1AL205P03
18	ctg1103	103	3	2.91262
	TaaCsp1AL023M02
	TaaCsp1AL068F03
	TaaCsp1AL093L08
19	ctg102	94	4	4.25532
	TaaCsp1AL086C02
	TaaCsp1AL103G20
	TaaCsp1AL136K21
	TaaCsp1AL152L04
20	ctg6291	37	2	5.40541
	TaaCsp1AL039N20
	TaaCsp1AL047H12
21	ctg1105	103	3	2.91262
	TaaCsp1AL004F16
	TaaCsp1AL030C02
	TaaCsp1AL128A23
22	ctg1293	13	1	7.69231
	TaaCsp1AL001C18
23	ctg392	50	1	2
	TaaCsp1AL052F04
24	ctg50	157	7	4.4586
	TaaCsp1AL059J10
	TaaCsp1AL064O16
	TaaCsp1AL068K04
	TaaCsp1AL075I02
	TaaCsp1AL168P14
	TaaCsp1AL182K24
	TaaCsp1AL228J15
25	ctg1167	33	1	3.0303
	TaaCsp1AL079C17
26	ctg803	140	5	3.57143
	TaaCsp1AL052C21
	TaaCsp1AL092J21
	TaaCsp1AL122P01
	TaaCsp1AL194A08
	TaaCsp1AL198C09
27	ctg6386	38	1	2.63158
	TaaCsp1AL193D16
28	ctg1135	13	1	7.69231
	TaaCsp1AL212I10
29	ctg6230	35	1	2.85714
	TaaCsp1AL011F18
30	ctg308	133	3	2.25564
	TaaCsp1AL122H04
	TaaCsp1AL128P17
	TaaCsp1AL141I15
31	ctg81	124	2	1.6129
	TaaCsp1AL016O11
	TaaCsp1AL020O06
32	ctg672	48	1	2.08333
	TaaCsp1AL076L04
33	ctg1059	37	2	5.40541
	TaaCsp1AL045N18
	TaaCsp1AL054P05
34	ctg1834	29	3	10.3448
	TaaCsp1AL024B22
	TaaCsp1AL098F09
	TaaCsp1AL113A11
35	ctg33	153	3	1.96078
	TaaCsp1AL149I13
	TaaCsp1AL197M05
	TaaCsp1AL225G12
36	ctg287	28	1	3.57143
	TaaCsp1AL021L18
37	ctg687	123	6	4.87805
	TaaCsp1AL048O08
	TaaCsp1AL127D24
	TaaCsp1AL171I12
	TaaCsp1AL173C10
	TaaCsp1AL234F08
	TaaCsp1AL239I09
38	ctg7	122	1	0.819672
	TaaCsp1AL065E07
39	ctg109	97	2	2.06186
	TaaCsp1AL021A09
	TaaCsp1AL049M01
40	ctg6227	32	2	6.25
	TaaCsp1AL073M10
	TaaCsp1AL119L24
41	ctg177	87	2	2.29885
	TaaCsp1AL171D09
	TaaCsp1AL209I13
42	ctg819	58	2	3.44828
	TaaCsp1AL069G10
	TaaCsp1AL107N16
43	ctg170	88	3	3.40909
	TaaCsp1AL113E21
	TaaCsp1AL196F20
	TaaCsp1AL228C24
44	ctg382	50	1	2
	TaaCsp1AL026A12
45	ctg335	55	3	5.45455
	TaaCsp1AL115J24
	TaaCsp1AL154L08
	TaaCsp1AL227B20
46	ctg835	65	1	1.53846
	TaaCsp1AL118D20
47	ctg28	74	2	2.7027
	TaaCsp1AL089C23
	TaaCsp1AL232D12
48	ctg1142	83	3	3.61446
	TaaCsp1AL057H17
	TaaCsp1AL125G18
	TaaCsp1AL194E07
49	ctg577	59	1	1.69492
	TaaCsp1AL062C09
50	ctg1278	14	1	7.14286
	TaaCsp1AL116L13
51	ctg568	125	2	1.6
	TaaCsp1AL005L11
	TaaCsp1AL098F23
52	ctg70	135	4	2.96296
	TaaCsp1AL114K19
	TaaCsp1AL146A14
	TaaCsp1AL221I03
	TaaCsp1AL221L09
53	ctg65	42	1	2.38095
	TaaCsp1AL106G17
54	ctg227	40	1	2.5
	TaaCsp1AL102K24
55	ctg703	40	1	2.5
	TaaCsp1AL237P10
56	ctg1051	31	1	3.22581
	TaaCsp1AL140P17
57	ctg6128	64	1	1.5625
	TaaCsp1AL240I06
58	ctg6303	49	1	2.04082
	TaaCsp1AL088J24
59	ctg237	62	3	4.83871
	TaaCsp1AL059A03
	TaaCsp1AL061J07
	TaaCsp1AL106N20
60	ctg1422	40	1	2.5
	TaaCsp1AL008O11
61	ctg547	47	1	2.12766
	TaaCsp1AL087J20
62	ctg115	102	3	2.94118
	TaaCsp1AL047K23
	TaaCsp1AL056O11
	TaaCsp1AL066L23
63	ctg325	124	5	4.03226
	TaaCsp1AL006J22
	TaaCsp1AL046K15
	TaaCsp1AL049N09
	TaaCsp1AL074M19
	TaaCsp1AL145J18
64	ctg591	137	5	3.64964
	TaaCsp1AL054I23
	TaaCsp1AL098H04
	TaaCsp1AL151E15
	TaaCsp1AL237G23
	TaaCsp1AL240M23
65	ctg394	94	3	3.19149
	TaaCsp1AL059N20
	TaaCsp1AL118C22
	TaaCsp1AL203L24
66	ctg6444	74	1	1.35135
	TaaCsp1AL194A20
67	ctg89	66	1	1.51515
	TaaCsp1AL109D05
68	ctg13	247	6	2.42915
	TaaCsp1AL003B07
	TaaCsp1AL077H21
	TaaCsp1AL089N19
	TaaCsp1AL110C14
	TaaCsp1AL201P05
	TaaCsp1AL218L02
69	ctg501	37	1	2.7027
	TaaCsp1AL233H07
70	ctg2689	22	1	4.54545
	TaaCsp1AL240H21
71	ctg6476	24	2	8.33333
	TaaCsp1AL125J05
	TaaCsp1AL191K08
72	ctg920	48	2	4.16667
	TaaCsp1AL059A22
	TaaCsp1AL091F17
73	ctg163	108	2	1.85185
	TaaCsp1AL120J04
	TaaCsp1AL123P09
74	ctg121	74	2	2.7027
	TaaCsp1AL181B15
	TaaCsp1AL201A12
75	ctg6152	75	4	5.33333
	TaaCsp1AL037B23
	TaaCsp1AL064N17
	TaaCsp1AL106N23
	TaaCsp1AL107K01
76	ctg11	119	3	2.52101
	TaaCsp1AL050H15
	TaaCsp1AL085E05
	TaaCsp1AL143D01
77	ctg135	88	3	3.40909
	TaaCsp1AL004O02
	TaaCsp1AL007N15
	TaaCsp1AL097I01
78	ctg46	61	1	1.63934
	TaaCsp1AL107H09
79	ctg260	25	1	4
	TaaCsp1AL112O02
80	ctg474	14	2	14.2857
	TaaCsp1AL055G06
	TaaCsp1AL202A14
81	ctg3	141	3	2.12766
	TaaCsp1AL050D07
	TaaCsp1AL110I23
	TaaCsp1AL127O01
82	ctg6528	105	2	1.90476
	TaaCsp1AL080P12
	TaaCsp1AL208I24
83	ctg876	57	1	1.75439
	TaaCsp1AL197A15
84	ctg6331	49	3	6.12245
	TaaCsp1AL028B12
	TaaCsp1AL109O02
	TaaCsp1AL199B06
85	ctg1789	133	2	1.50376
	TaaCsp1AL056K19
	TaaCsp1AL241I07
86	ctg571	94	3	3.19149
	TaaCsp1AL011N21
	TaaCsp1AL083C05
	TaaCsp1AL192C12
87	ctg217	62	1	1.6129
	TaaCsp1AL072O05
88	ctg441	34	1	2.94118
	TaaCsp1AL036N18
89	ctg54	172	8	4.65116
	TaaCsp1AL001M16
	TaaCsp1AL017E24
	TaaCsp1AL036D08
	TaaCsp1AL050E20
	TaaCsp1AL089H19
	TaaCsp1AL090B22
	TaaCsp1AL147I08
	TaaCsp1AL204C18
90	ctg1076	29	2	6.89655
	TaaCsp1AL094J19
	TaaCsp1AL172B22
91	ctg111	52	1	1.92308
	TaaCsp1AL144M24
92	ctg49	35	2	5.71429
	TaaCsp1AL105K12
	TaaCsp1AL206O10
93	ctg1052	79	2	2.53165
	TaaCsp1AL121D16
	TaaCsp1AL155G09
94	ctg181	68	2	2.94118
	TaaCsp1AL129C07
	TaaCsp1AL239J12
95	ctg390	66	2	3.0303
	TaaCsp1AL096D02
	TaaCsp1AL237J22
96	ctg202	28	3	10.7143
	TaaCsp1AL052P05
	TaaCsp1AL071D07
	TaaCsp1AL112C16
97	ctg229	115	3	2.6087
	TaaCsp1AL031E23
	TaaCsp1AL096F12
	TaaCsp1AL165C10
98	ctg1179	64	1	1.5625
	TaaCsp1AL147C01
99	ctg154	122	2	1.63934
	TaaCsp1AL009L23
	TaaCsp1AL200E07
100	ctg45	69	3	4.34783
	TaaCsp1AL058P02
	TaaCsp1AL076O04
	TaaCsp1AL076P03
101	ctg191	30	2	6.66667
	TaaCsp1AL027L16
	TaaCsp1AL114H19
102	ctg1208	34	2	5.88235
	TaaCsp1AL045O24
	TaaCsp1AL200I03
103	ctg228	122	3	2.45902
	TaaCsp1AL075P20
	TaaCsp1AL126O06
	TaaCsp1AL129I01
104	ctg329	43	2	4.65116
	TaaCsp1AL049O02
	TaaCsp1AL068D23
105	ctg92	77	3	3.8961
	TaaCsp1AL096A24
	TaaCsp1AL169J17
	TaaCsp1AL233L17
106	ctg209	65	2	3.07692
	TaaCsp1AL075P24
	TaaCsp1AL092O11
107	ctg1017	52	1	1.92308
	TaaCsp1AL137A12
108	ctg29	160	5	3.125
	TaaCsp1AL004A19
	TaaCsp1AL043M11
	TaaCsp1AL046P11
	TaaCsp1AL064M14
	TaaCsp1AL234E22
109	ctg164	79	2	2.53165
	TaaCsp1AL039D04
	TaaCsp1AL046C17
110	ctg469	132	3	2.27273
	TaaCsp1AL163E24
	TaaCsp1AL172E13
	TaaCsp1AL220B22
111	ctg162	86	1	1.16279
	TaaCsp1AL078A19
112	ctg6468	87	3	3.44828
	TaaCsp1AL010P07
	TaaCsp1AL071F17
	TaaCsp1AL221C07
113	ctg1850	107	3	2.80374
	TaaCsp1AL077A19
	TaaCsp1AL087H20
	TaaCsp1AL237H18
114	ctg856	22	1	4.54545
	TaaCsp1AL082B15
115	ctg6163	18	1	5.55556
	TaaCsp1AL062N18
116	ctg82	149	4	2.68456
	TaaCsp1AL002C16
	TaaCsp1AL083O03
	TaaCsp1AL120J24
	TaaCsp1AL241H16
117	ctg813	185	7	3.78378
	TaaCsp1AL048G09
	TaaCsp1AL067L03
	TaaCsp1AL093P11
	TaaCsp1AL120N22
	TaaCsp1AL126C14
	TaaCsp1AL142D03
	TaaCsp1AL167L13
118	ctg321	196	3	1.53061
	TaaCsp1AL095G08
	TaaCsp1AL127M15
	TaaCsp1AL197L07
119	ctg27	62	3	4.83871
	TaaCsp1AL135N08
	TaaCsp1AL198P13
	TaaCsp1AL223E11
120	ctg480	34	1	2.94118
	TaaCsp1AL185P08
121	ctg6229	63	3	4.7619
	TaaCsp1AL120A13
	TaaCsp1AL135N14
	TaaCsp1AL169N08
122	ctg15	55	1	1.81818
	TaaCsp1AL142K13
123	ctg279	116	3	2.58621
	TaaCsp1AL061E03
	TaaCsp1AL077O12
	TaaCsp1AL205K17
124	ctg5993	92	3	3.26087
	TaaCsp1AL163O15
	TaaCsp1AL195P12
	TaaCsp1AL235O11
125	ctg276	103	2	1.94175
	TaaCsp1AL063O19
	TaaCsp1AL234B24
126	ctg4	102	3	2.94118
	TaaCsp1AL054P03
	TaaCsp1AL084G01
	TaaCsp1AL184G07
127	ctg14	152	6	3.94737
	TaaCsp1AL043P04
	TaaCsp1AL077F04
	TaaCsp1AL078J15
	TaaCsp1AL098P11
	TaaCsp1AL121J13
	TaaCsp1AL215J06
128	ctg1081	74	3	4.05405
	TaaCsp1AL031N01
	TaaCsp1AL053J21
	TaaCsp1AL076B09
129	ctg235	89	2	2.24719
	TaaCsp1AL147O14
	TaaCsp1AL237I22
130	ctg73	43	2	4.65116
	TaaCsp1AL075C20
	TaaCsp1AL112G18
131	ctg6478	61	4	6.55738
	TaaCsp1AL063H15
	TaaCsp1AL101G04
	TaaCsp1AL164M11
	TaaCsp1AL201K13
132	ctg183	60	2	3.33333
	TaaCsp1AL024A21
	TaaCsp1AL232D13
133	ctg138	74	1	1.35135
	TaaCsp1AL116G15
134	ctg395	20	1	5
	TaaCsp1AL003M18
135	ctg347	137	2	1.45985
	TaaCsp1AL074D09
	TaaCsp1AL192L02
136	ctg53	64	1	1.5625
	TaaCsp1AL140L15
137	ctg597	195	7	3.58974
	TaaCsp1AL002E18
	TaaCsp1AL050F01
	TaaCsp1AL063J05
	TaaCsp1AL115P01
	TaaCsp1AL164M17
	TaaCsp1AL231C11
	TaaCsp1AL241H12
138	ctg363	57	2	3.50877
	TaaCsp1AL117I01
	TaaCsp1AL235P07
139	ctg375	121	3	2.47934
	TaaCsp1AL045N01
	TaaCsp1AL161H15
	TaaCsp1AL193O19
140	ctg84	156	3	1.92308
	TaaCsp1AL055G24
	TaaCsp1AL061F03
	TaaCsp1AL239J10
141	ctg295	84	1	1.19048
	TaaCsp1AL186O11
142	ctg6379	26	1	3.84615
	TaaCsp1AL187E05
143	ctg2597	9	1	11.1111
	TaaCsp1AL213L09
144	ctg331	29	1	3.44828
	TaaCsp1AL171N13
145	ctg407	75	1	1.33333
	TaaCsp1AL230P02
146	ctg1216	82	1	1.21951
	TaaCsp1AL162I22
147	ctg6155	51	5	9.80392
	TaaCsp1AL053A15
	TaaCsp1AL076J13
	TaaCsp1AL114M11
	TaaCsp1AL115G07
	TaaCsp1AL208L12
148	ctg219	107	4	3.73832
	TaaCsp1AL058F08
	TaaCsp1AL058F11
	TaaCsp1AL093C15
	TaaCsp1AL122A15
149	ctg136	75	2	2.66667
	TaaCsp1AL003B21
	TaaCsp1AL017P19
150	ctg891	58	2	3.44828
	TaaCsp1AL078O01
	TaaCsp1AL129P09
151	ctg6351	11	1	9.09091
	TaaCsp1AL107H06
152	ctg3455	17	1	5.88235
	TaaCsp1AL085D17
153	ctg6356	17	1	5.88235
	TaaCsp1AL002F18
154	ctg1769	20	2	10
	TaaCsp1AL075G19
	TaaCsp1AL183E21
155	ctg1892	18	1	5.55556
	TaaCsp1AL025K09
156	ctg1184	24	1	4.16667
	TaaCsp1AL095N06
157	ctg5319	3	1	33.3333
	TaaCsp1AL100O23
158	ctg2325	75	2	2.66667
	TaaCsp1AL119I24
	TaaCsp1AL234C14
159	ctg665	47	1	2.12766
	TaaCsp1AL143M17
160	ctg6296	98	3	3.06122
	TaaCsp1AL122O10
	TaaCsp1AL148H08
	TaaCsp1AL216E02
161	ctg725	129	4	3.10078
	TaaCsp1AL050N01
	TaaCsp1AL128K23
	TaaCsp1AL167K17
	TaaCsp1AL212B13
162	ctg266	53	1	1.88679
	TaaCsp1AL157D16
163	ctg188	113	3	2.65487
	TaaCsp1AL152H16
	TaaCsp1AL159E05
	TaaCsp1AL209I06
164	ctg957	73	1	1.36986
	TaaCsp1AL069B05
165	ctg2818	43	1	2.32558
	TaaCsp1AL123C16
166	ctg242	71	2	2.8169
	TaaCsp1AL074N21
	TaaCsp1AL156E21
167	ctg608	98	3	3.06122
	TaaCsp1AL002I03
	TaaCsp1AL128J14
	TaaCsp1AL210E17
168	ctg463	60	2	3.33333
	TaaCsp1AL082I23
	TaaCsp1AL206B08
169	ctg640	27	1	3.7037
	TaaCsp1AL042L17
170	ctg917	64	2	3.125
	TaaCsp1AL137H07
	TaaCsp1AL165L07
171	ctg351	34	1	2.94118
	TaaCsp1AL008J01
172	ctg381	39	2	5.12821
	TaaCsp1AL023H14
	TaaCsp1AL121G19
173	ctg296	60	3	5
	TaaCsp1AL003A22
	TaaCsp1AL047I11
	TaaCsp1AL108B12
174	ctg6247	16	1	6.25
	TaaCsp1AL102I24
175	ctg2538	11	1	9.09091
	TaaCsp1AL058O06
176	ctg3512	82	2	2.43902
	TaaCsp1AL004E14
	TaaCsp1AL047M21
177	ctg4508	36	2	5.55556
	TaaCsp1AL058B15
	TaaCsp1AL196D04
178	ctg87	69	2	2.89855
	TaaCsp1AL002K13
	TaaCsp1AL003K07
179	ctg105	22	1	4.54545
	TaaCsp1AL121P07
180	ctg5967	45	1	2.22222
	TaaCsp1AL082F10
181	ctg6437	62	4	6.45161
	TaaCsp1AL101N03
	TaaCsp1AL116L01
	TaaCsp1AL124K15
	TaaCsp1AL168O04
182	ctg406	42	2	4.7619
	TaaCsp1AL054J06
	TaaCsp1AL061L17
183	ctg6477	80	1	1.25
	TaaCsp1AL082D09
184	ctg459	91	2	2.1978
	TaaCsp1AL176L17
	TaaCsp1AL228J14
185	ctg6275	30	1	3.33333
	TaaCsp1AL077A22
186	ctg1089	34	1	2.94118
	TaaCsp1AL053K23
187	ctg1273	28	1	3.57143
	TaaCsp1AL083J20
188	ctg112	48	1	2.08333
	TaaCsp1AL105C22
189	ctg822	34	2	5.88235
	TaaCsp1AL082M11
	TaaCsp1AL093N07
190	ctg724	46	1	2.17391
	TaaCsp1AL079E17
191	ctg38	37	2	5.40541
	TaaCsp1AL063O20
	TaaCsp1AL119N24
192	ctg370	61	4	6.55738
	TaaCsp1AL148N22
	TaaCsp1AL192E17
	TaaCsp1AL220K19
	TaaCsp1AL223M14
193	ctg6146	129	4	3.10078
	TaaCsp1AL081A23
	TaaCsp1AL081O04
	TaaCsp1AL135M11
	TaaCsp1AL141J04
194	ctg1004	46	4	8.69565
	TaaCsp1AL064I23
	TaaCsp1AL131L17
	TaaCsp1AL151N18
	TaaCsp1AL232C16
195	ctg6	44	1	2.27273
	TaaCsp1AL062I06
196	ctg113	55	2	3.63636
	TaaCsp1AL110H04
	TaaCsp1AL115M11
197	ctg633	71	1	1.40845
	TaaCsp1AL003H09
198	ctg37	129	2	1.55039
	TaaCsp1AL162H14
	TaaCsp1AL205O17
199	ctg155	46	2	4.34783
	TaaCsp1AL055M22
	TaaCsp1AL161D14
200	ctg651	56	1	1.78571
	TaaCsp1AL175J20
201	ctg6201	57	2	3.50877
	TaaCsp1AL070L16
	TaaCsp1AL073E13
202	ctg1045	66	1	1.51515
	TaaCsp1AL061F11
203	ctg6100	18	1	5.55556
	TaaCsp1AL224F19
204	ctg107	77	1	1.2987
	TaaCsp1AL045J19
205	ctg6302	71	4	5.6338
	TaaCsp1AL087I09
	TaaCsp1AL090H12
	TaaCsp1AL112L14
	TaaCsp1AL124A16
206	ctg16	56	2	3.57143
	TaaCsp1AL023M16
	TaaCsp1AL122L13
207	ctg137	177	5	2.82486
	TaaCsp1AL010O24
	TaaCsp1AL081J04
	TaaCsp1AL110M03
	TaaCsp1AL177N18
	TaaCsp1AL211P18
208	ctg5630	3	1	33.3333
	TaaCsp1AL003B05
209	ctg6135	99	2	2.0202
	TaaCsp1AL175P24
	TaaCsp1AL237C08
210	ctg5925	28	1	3.57143
	TaaCsp1AL079N05
211	ctg74	59	1	1.69492
	TaaCsp1AL189O15
212	ctg34	64	1	1.5625
	TaaCsp1AL125M06
213	ctg1137	24	2	8.33333
	TaaCsp1AL047F22
	TaaCsp1AL114C23
214	ctg2039	20	1	5
	TaaCsp1AL003C14
215	ctg458	79	5	6.32911
	TaaCsp1AL050C03
	TaaCsp1AL078I23
	TaaCsp1AL125L21
	TaaCsp1AL156P01
	TaaCsp1AL237H17
216	ctg144	178	5	2.80899
	TaaCsp1AL105M01
	TaaCsp1AL106I14
	TaaCsp1AL119M02
	TaaCsp1AL168H02
	TaaCsp1AL233A11
217	ctg6265	10	1	10
	TaaCsp1AL075G21
218	ctg1030	54	4	7.40741
	TaaCsp1AL005O23
	TaaCsp1AL047J09
	TaaCsp1AL054B17
	TaaCsp1AL065O08
219	ctg550	63	3	4.7619
	TaaCsp1AL075O10
	TaaCsp1AL121K02
	TaaCsp1AL122M12
220	ctg94	67	2	2.98507
	TaaCsp1AL051F22
	TaaCsp1AL126G09
221	ctg24	109	3	2.75229
	TaaCsp1AL102J04
	TaaCsp1AL112F08
	TaaCsp1AL121I02
222	ctg346	73	1	1.36986
	TaaCsp1AL228P17
223	ctg249	99	4	4.0404
	TaaCsp1AL040A21
	TaaCsp1AL050N05
	TaaCsp1AL128I18
	TaaCsp1AL215J24
224	ctg611	86	6	6.97674
	TaaCsp1AL021E07
	TaaCsp1AL043K10
	TaaCsp1AL054E21
	TaaCsp1AL077O08
	TaaCsp1AL192B08
	TaaCsp1AL226B18
225	ctg629	104	3	2.88462
	TaaCsp1AL028H20
	TaaCsp1AL037N18
	TaaCsp1AL081L08
226	ctg80	60	2	3.33333
	TaaCsp1AL020C01
	TaaCsp1AL106J21
227	ctg636	37	1	2.7027
	TaaCsp1AL155O12
228	ctg6130	22	1	4.54545
	TaaCsp1AL017I15
229	ctg515	51	2	3.92157
	TaaCsp1AL091M22
	TaaCsp1AL122M16
230	ctg31	149	2	1.34228
	TaaCsp1AL078E16
	TaaCsp1AL119C09
231	ctg97	65	2	3.07692
	TaaCsp1AL044I01
	TaaCsp1AL171E11
232	ctg220	78	6	7.69231
	TaaCsp1AL006B17
	TaaCsp1AL031N16
	TaaCsp1AL046H22
	TaaCsp1AL090O19
	TaaCsp1AL159G03
	TaaCsp1AL239L24
233	ctg69	26	1	3.84615
	TaaCsp1AL146K21
234	ctg918	56	3	5.35714
	TaaCsp1AL129B20
	TaaCsp1AL143N15
	TaaCsp1AL197B05
235	ctg5872	42	2	4.7619
	TaaCsp1AL142O09
	TaaCsp1AL201H22
236	ctg6479	57	1	1.75439
	TaaCsp1AL170N05
237	ctg1994	15	1	6.66667
	TaaCsp1AL003H22
238	ctg1530	13	1	7.69231
	TaaCsp1AL206A15
239	ctg6278	16	2	12.5
	TaaCsp1AL032I02
	TaaCsp1AL094H22
240	ctg626	82	2	2.43902
	TaaCsp1AL121I16
	TaaCsp1AL197P05
241	ctg44	69	2	2.89855
	TaaCsp1AL049E01
	TaaCsp1AL067K09
242	ctg6450	20	2	10
	TaaCsp1AL035B24
	TaaCsp1AL038L13
243	ctg18	136	1	0.735294
	TaaCsp1AL116D18
244	ctg271	48	2	4.16667
	TaaCsp1AL035H22
	TaaCsp1AL099M16
245	ctg496	43	1	2.32558
	TaaCsp1AL120N02
246	ctg106	58	5	8.62069
	TaaCsp1AL025C11
	TaaCsp1AL163I10
	TaaCsp1AL197M03
	TaaCsp1AL205E02
	TaaCsp1AL232H21
247	ctg6187	65	2	3.07692
	TaaCsp1AL080A21
	TaaCsp1AL085I17
248	ctg75	55	1	1.81818
	TaaCsp1AL122P11
249	ctg245	76	5	6.57895
	TaaCsp1AL037D11
	TaaCsp1AL050L15
	TaaCsp1AL101E04
	TaaCsp1AL195D20
	TaaCsp1AL232B18
250	ctg424	59	3	5.08475
	TaaCsp1AL076M20
	TaaCsp1AL087H18
	TaaCsp1AL090G17
251	ctg317	18	1	5.55556
	TaaCsp1AL047H09
252	ctg921	69	3	4.34783
	TaaCsp1AL071O04
	TaaCsp1AL081O11
	TaaCsp1AL083L02
253	ctg531	48	2	4.16667
	TaaCsp1AL058K05
	TaaCsp1AL106I13
254	ctg824	48	3	6.25
	TaaCsp1AL064H20
	TaaCsp1AL156D13
	TaaCsp1AL168I12
255	ctg6427	25	2	8
	TaaCsp1AL024L24
	TaaCsp1AL123M19
256	ctg1680	13	1	7.69231
	TaaCsp1AL138I22
257	ctg6142	63	3	4.7619
	TaaCsp1AL079B12
	TaaCsp1AL140O18
	TaaCsp1AL228F03
258	ctg2711	49	4	8.16327
	TaaCsp1AL060H09
	TaaCsp1AL064L22
	TaaCsp1AL109K12
	TaaCsp1AL117J18
259	ctg101	46	2	4.34783
	TaaCsp1AL146K11
	TaaCsp1AL191G24
260	ctg1366	29	1	3.44828
	TaaCsp1AL145A16
261	ctg222	47	3	6.38298
	TaaCsp1AL004M03
	TaaCsp1AL100H01
	TaaCsp1AL117D04
262	ctg511	35	2	5.71429
	TaaCsp1AL090E04
	TaaCsp1AL104G04
263	ctg241	183	1	0.546448
	TaaCsp1AL124G16
264	ctg400	79	1	1.26582
	TaaCsp1AL114L24
265	ctg133	120	1	0.833333
	TaaCsp1AL194I19
266	ctg801	126	3	2.38095
	TaaCsp1AL086D14
	TaaCsp1AL089N12
	TaaCsp1AL118D05
267	ctg396	77	2	2.5974
	TaaCsp1AL066O02
	TaaCsp1AL086C19
268	ctg166	33	1	3.0303
	TaaCsp1AL055H05
269	ctg373	138	8	5.7971
	TaaCsp1AL003O14
	TaaCsp1AL025G05
	TaaCsp1AL055E05
	TaaCsp1AL066A19
	TaaCsp1AL072G13
	TaaCsp1AL085M06
	TaaCsp1AL094A15
	TaaCsp1AL143A12
270	ctg890	87	3	3.44828
	TaaCsp1AL023G15
	TaaCsp1AL083B11
	TaaCsp1AL087L14
271	ctg39	128	1	0.78125
	TaaCsp1AL072C21
272	ctg997	52	1	1.92308
	TaaCsp1AL159L03
273	ctg979	19	1	5.26316
	TaaCsp1AL240F01
274	ctg461	34	1	2.94118
	TaaCsp1AL226C01
275	ctg278	67	3	4.47761
	TaaCsp1AL014C05
	TaaCsp1AL068D04
	TaaCsp1AL193I02
276	ctg1767	121	5	4.13223
	TaaCsp1AL052D06
	TaaCsp1AL094P19
	TaaCsp1AL134F04
	TaaCsp1AL163B14
	TaaCsp1AL211H19
277	ctg72	47	1	2.12766
	TaaCsp1AL039F04
278	ctg562	47	1	2.12766
	TaaCsp1AL159L08
279	ctg95	66	3	4.54545
	TaaCsp1AL061C21
	TaaCsp1AL063M19
	TaaCsp1AL085O19
280	ctg98	29	1	3.44828
	TaaCsp1AL004B04
281	ctg186	87	4	4.5977
	TaaCsp1AL004B22
	TaaCsp1AL059H20
	TaaCsp1AL074A21
	TaaCsp1AL102A16
282	ctg1213	30	1	3.33333
	TaaCsp1AL056G09
283	ctg175	113	2	1.76991
	TaaCsp1AL004B18
	TaaCsp1AL171O16
284	ctg140	55	2	3.63636
	TaaCsp1AL004B19
	TaaCsp1AL050C05
285	ctg734	107	4	3.73832
	TaaCsp1AL094J24
	TaaCsp1AL105F15
	TaaCsp1AL127A21
	TaaCsp1AL194K12
286	ctg430	93	1	1.07527
	TaaCsp1AL097N08
287	ctg1372	51	3	5.88235
	TaaCsp1AL083F12
	TaaCsp1AL098E19
	TaaCsp1AL114J11
288	ctg6134	45	3	6.66667
	TaaCsp1AL053D01
	TaaCsp1AL094P15
	TaaCsp1AL115M09
289	ctg4011	18	1	5.55556
	TaaCsp1AL020C23
290	ctg6162	55	2	3.63636
	TaaCsp1AL052E17
	TaaCsp1AL058E06
291	ctg551	54	1	1.85185
	TaaCsp1AL113K19
292	ctg85	54	1	1.85185
	TaaCsp1AL120A09
293	ctg435	39	1	2.5641
	TaaCsp1AL224M06
294	ctg42	160	5	3.125
	TaaCsp1AL051L23
	TaaCsp1AL106C04
	TaaCsp1AL115L17
	TaaCsp1AL120K20
	TaaCsp1AL135J09
295	ctg200	90	1	1.11111
	TaaCsp1AL077M02
296	ctg700	18	1	5.55556
	TaaCsp1AL228P13
297	ctg409	60	1	1.66667
	TaaCsp1AL004F24
298	ctg6186	60	1	1.66667
	TaaCsp1AL212G12
299	ctg6299	35	3	8.57143
	TaaCsp1AL051B09
	TaaCsp1AL095D23
	TaaCsp1AL132M08
300	ctg254	51	1	1.96078
	TaaCsp1AL077O11
301	ctg1869	23	2	8.69565
	TaaCsp1AL037N17
	TaaCsp1AL058P13
302	ctg52	104	2	1.92308
	TaaCsp1AL062O12
	TaaCsp1AL234I07
303	ctg324	49	1	2.04082
	TaaCsp1AL037B18
304	ctg1883	25	2	8
	TaaCsp1AL004G19
	TaaCsp1AL076P07
305	ctg6458	20	2	10
	TaaCsp1AL139H05
	TaaCsp1AL145I22
306	ctg2409	16	1	6.25
	TaaCsp1AL152I12
307	ctg157	88	1	1.13636
	TaaCsp1AL226A06
308	ctg2370	77	1	1.2987
	TaaCsp1AL074N19
309	ctg1204	26	1	3.84615
	TaaCsp1AL072I24
310	ctg100	73	1	1.36986
	TaaCsp1AL236F14
311	ctg804	54	3	5.55556
	TaaCsp1AL021E11
	TaaCsp1AL049J21
	TaaCsp1AL134L08
312	ctg962	11	1	9.09091
	TaaCsp1AL082G23
313	ctg2773	18	1	5.55556
	TaaCsp1AL179H15
314	ctg6423	20	1	5
	TaaCsp1AL108J18
315	ctg1002	26	2	7.69231
	TaaCsp1AL017H20
	TaaCsp1AL104B05
316	ctg442	39	1	2.5641
	TaaCsp1AL109P07
317	ctg6504	41	1	2.43902
	TaaCsp1AL043A14
318	ctg479	22	1	4.54545
	TaaCsp1AL074N12
319	ctg1401	8	1	12.5
	TaaCsp1AL103L02
320	ctg6109	33	2	6.06061
	TaaCsp1AL008D18
	TaaCsp1AL067B22
321	ctg764	65	4	6.15385
	TaaCsp1AL004K14
	TaaCsp1AL004L13
	TaaCsp1AL009K02
	TaaCsp1AL036C02
322	ctg6335	11	1	9.09091
	TaaCsp1AL004K19
323	ctg1080	30	1	3.33333
	TaaCsp1AL106B11
324	ctg685	63	3	4.7619
	TaaCsp1AL050M04
	TaaCsp1AL110P23
	TaaCsp1AL167K18
325	ctg5664	22	1	4.54545
	TaaCsp1AL021N15
326	ctg282	33	1	3.0303
	TaaCsp1AL103F04
327	ctg1	112	4	3.57143
	TaaCsp1AL105I24
	TaaCsp1AL144A12
	TaaCsp1AL215F14
	TaaCsp1AL227D09
328	ctg298	81	1	1.23457
	TaaCsp1AL175B04
329	ctg884	61	2	3.27869
	TaaCsp1AL111B03
	TaaCsp1AL163N23
330	ctg156	60	1	1.66667
	TaaCsp1AL024O23
331	ctg609	59	1	1.69492
	TaaCsp1AL047I22
332	ctg55	95	2	2.10526
	TaaCsp1AL028K13
	TaaCsp1AL188F12
333	ctg2132	28	1	3.57143
	TaaCsp1AL229L07
334	ctg529	56	2	3.57143
	TaaCsp1AL033B21
	TaaCsp1AL066E17
335	ctg1613	39	1	2.5641
	TaaCsp1AL116I01
336	ctg1578	71	1	1.40845
	TaaCsp1AL155J07
337	ctg1379	41	1	2.43902
	TaaCsp1AL125D12
338	ctg6398	17	3	17.6471
	TaaCsp1AL027N04
	TaaCsp1AL040B21
	TaaCsp1AL049P04
339	ctg3385	10	1	10
	TaaCsp1AL125I24
340	ctg6183	56	2	3.57143
	TaaCsp1AL106H16
	TaaCsp1AL169K24
341	ctg35	7	1	14.2857
	TaaCsp1AL160L17
342	ctg1149	40	1	2.5
	TaaCsp1AL103D12
343	ctg1600	49	1	2.04082
	TaaCsp1AL018N04
344	ctg6474	35	1	2.85714
	TaaCsp1AL028A14
345	ctg3183	6	1	16.6667
	TaaCsp1AL005A14
346	ctg6210	41	1	2.43902
	TaaCsp1AL138K02
347	ctg429	35	3	8.57143
	TaaCsp1AL067M03
	TaaCsp1AL176M17
	TaaCsp1AL202J04
348	ctg1373	63	2	3.1746
	TaaCsp1AL065J23
	TaaCsp1AL206J01
349	ctg6301	36	2	5.55556
	TaaCsp1AL017M07
	TaaCsp1AL127B09
350	ctg987	54	1	1.85185
	TaaCsp1AL233G11
351	ctg691	51	1	1.96078
	TaaCsp1AL114I19
352	ctg477	48	2	4.16667
	TaaCsp1AL054L11
	TaaCsp1AL199M02
353	ctg6339	40	3	7.5
	TaaCsp1AL069I06
	TaaCsp1AL085G10
	TaaCsp1AL085H09
354	ctg297	32	1	3.125
	TaaCsp1AL109D10
355	ctg371	42	1	2.38095
	TaaCsp1AL194B21
356	ctg6168	62	2	3.22581
	TaaCsp1AL050L02
	TaaCsp1AL065B04
357	ctg57	78	1	1.28205
	TaaCsp1AL235L18
358	ctg146	79	6	7.59494
	TaaCsp1AL052D02
	TaaCsp1AL059L06
	TaaCsp1AL074K10
	TaaCsp1AL075A11
	TaaCsp1AL077H11
	TaaCsp1AL196J13
359	ctg6148	58	2	3.44828
	TaaCsp1AL042K11
	TaaCsp1AL077H05
360	ctg201	102	4	3.92157
	TaaCsp1AL099O10
	TaaCsp1AL138I05
	TaaCsp1AL154C16
	TaaCsp1AL220K07
361	ctg506	39	1	2.5641
	TaaCsp1AL054J01
362	ctg117	23	2	8.69565
	TaaCsp1AL078A18
	TaaCsp1AL196M13
363	ctg923	16	2	12.5
	TaaCsp1AL029G22
	TaaCsp1AL029H21
364	ctg316	115	3	2.6087
	TaaCsp1AL076C03
	TaaCsp1AL080I10
	TaaCsp1AL181C13
365	ctg239	69	4	5.7971
	TaaCsp1AL042B15
	TaaCsp1AL085H20
	TaaCsp1AL113B17
	TaaCsp1AL146N19
366	ctg386	53	1	1.88679
	TaaCsp1AL076P02
367	ctg1644	11	1	9.09091
	TaaCsp1AL034K24
368	ctg339	90	2	2.22222
	TaaCsp1AL043C16
	TaaCsp1AL140H23
369	ctg6328	37	1	2.7027
	TaaCsp1AL162F20
370	ctg6475	75	3	4
	TaaCsp1AL028J21
	TaaCsp1AL119E21
	TaaCsp1AL170B11
371	ctg131	32	1	3.125
	TaaCsp1AL058M24
372	ctg280	46	2	4.34783
	TaaCsp1AL073L12
	TaaCsp1AL110L10
373	ctg6188	19	1	5.26316
	TaaCsp1AL050J24
374	ctg1381	23	1	4.34783
	TaaCsp1AL104D19
375	ctg6473	9	1	11.1111
	TaaCsp1AL005M14
376	ctg119	47	1	2.12766
	TaaCsp1AL139L05
377	ctg12	92	3	3.26087
	TaaCsp1AL048G07
	TaaCsp1AL107C12
	TaaCsp1AL129C23
378	ctg1020	73	1	1.36986
	TaaCsp1AL010P20
379	ctg6211	66	4	6.06061
	TaaCsp1AL008K01
	TaaCsp1AL036J10
	TaaCsp1AL042O14
	TaaCsp1AL064B16
380	ctg5987	48	1	2.08333
	TaaCsp1AL011K13
381	ctg2702	49	4	8.16327
	TaaCsp1AL036C04
	TaaCsp1AL073H15
	TaaCsp1AL085I23
	TaaCsp1AL105N02
382	ctg1695	13	1	7.69231
	TaaCsp1AL103O06
383	ctg969	24	2	8.33333
	TaaCsp1AL005O05
	TaaCsp1AL119P10
384	ctg745	113	2	1.76991
	TaaCsp1AL048L21
	TaaCsp1AL128C21
385	ctg800	81	6	7.40741
	TaaCsp1AL050K15
	TaaCsp1AL068E06
	TaaCsp1AL079N19
	TaaCsp1AL080J17
	TaaCsp1AL098B24
	TaaCsp1AL212C06
386	ctg533	47	2	4.25532
	TaaCsp1AL034G09
	TaaCsp1AL191I10
387	ctg1126	60	1	1.66667
	TaaCsp1AL051J21
388	ctg365	57	1	1.75439
	TaaCsp1AL156C11
389	ctg1356	85	1	1.17647
	TaaCsp1AL158O04
390	ctg427	80	3	3.75
	TaaCsp1AL056L12
	TaaCsp1AL058P05
	TaaCsp1AL063O08
391	ctg1430	28	2	7.14286
	TaaCsp1AL006E10
	TaaCsp1AL069M06
392	ctg1326	18	1	5.55556
	TaaCsp1AL237P03
393	ctg205	60	3	5
	TaaCsp1AL019D16
	TaaCsp1AL027L01
	TaaCsp1AL202E18
394	ctg616	21	2	9.52381
	TaaCsp1AL119J01
	TaaCsp1AL165F03
395	ctg847	26	1	3.84615
	TaaCsp1AL170D04
396	ctg1503	19	1	5.26316
	TaaCsp1AL186K04
397	ctg1172	99	1	1.0101
	TaaCsp1AL119N12
398	ctg6480	41	1	2.43902
	TaaCsp1AL047B21
399	ctg6482	51	1	1.96078
	TaaCsp1AL049I15
400	ctg41	52	2	3.84615
	TaaCsp1AL010H04
	TaaCsp1AL063B12
401	ctg353	88	2	2.27273
	TaaCsp1AL030E18
	TaaCsp1AL089O01
402	ctg161	51	1	1.96078
	TaaCsp1AL063G23
403	ctg6391	37	3	8.10811
	TaaCsp1AL011H24
	TaaCsp1AL061N21
	TaaCsp1AL082B21
404	ctg6355	27	2	7.40741
	TaaCsp1AL134M19
	TaaCsp1AL231I11
405	ctg251	69	1	1.44928
	TaaCsp1AL014P07
406	ctg79	67	3	4.47761
	TaaCsp1AL063I10
	TaaCsp1AL064H01
	TaaCsp1AL064N01
407	ctg601	20	1	5
	TaaCsp1AL039C23
408	ctg334	80	1	1.25
	TaaCsp1AL165J06
409	ctg190	36	1	2.77778
	TaaCsp1AL061D01
410	ctg604	21	4	19.0476
	TaaCsp1AL083M13
	TaaCsp1AL095O06
	TaaCsp1AL120A22
	TaaCsp1AL120B21
411	ctg236	38	2	5.26316
	TaaCsp1AL098E16
	TaaCsp1AL240D11
412	ctg234	61	1	1.63934
	TaaCsp1AL094P18
413	ctg6354	27	2	7.40741
	TaaCsp1AL107M15
	TaaCsp1AL182E06
414	ctg6481	64	2	3.125
	TaaCsp1AL113A04
	TaaCsp1AL215F24
415	ctg6317	31	4	12.9032
	TaaCsp1AL035P16
	TaaCsp1AL135G20
	TaaCsp1AL139N15
	TaaCsp1AL200F14
416	ctg8	102	2	1.96078
	TaaCsp1AL110G09
	TaaCsp1AL126N15
417	ctg6294	23	2	8.69565
	TaaCsp1AL085J14
	TaaCsp1AL180G06
418	ctg43	33	2	6.06061
	TaaCsp1AL076I21
	TaaCsp1AL137N08
419	ctg66	85	1	1.17647
	TaaCsp1AL054G06
420	ctg30	107	2	1.86916
	TaaCsp1AL027H19
	TaaCsp1AL109B09
421	ctg1499	29	1	3.44828
	TaaCsp1AL062K07
422	ctg399	92	4	4.34783
	TaaCsp1AL109A14
	TaaCsp1AL109B13
	TaaCsp1AL114N06
	TaaCsp1AL159O19
423	ctg216	42	3	7.14286
	TaaCsp1AL029L11
	TaaCsp1AL049L23
	TaaCsp1AL157C03
424	ctg827	19	1	5.26316
	TaaCsp1AL077P18
425	ctg793	45	1	2.22222
	TaaCsp1AL044D21
426	ctg1141	45	1	2.22222
	TaaCsp1AL087P14
427	ctg1738	15	2	13.3333
	TaaCsp1AL082M19
	TaaCsp1AL137E03
428	ctg145	28	1	3.57143
	TaaCsp1AL068H03
429	ctg3110	65	2	3.07692
	TaaCsp1AL007N14
	TaaCsp1AL056F01
430	ctg2672	9	1	11.1111
	TaaCsp1AL101D01
431	ctg148	47	1	2.12766
	TaaCsp1AL112B19
432	ctg1407	27	3	11.1111
	TaaCsp1AL007M22
	TaaCsp1AL049N01
	TaaCsp1AL162D07
433	ctg1033	51	1	1.96078
	TaaCsp1AL168B03
434	ctg4747	13	1	7.69231
	TaaCsp1AL100I12
435	ctg309	123	5	4.06504
	TaaCsp1AL027K06
	TaaCsp1AL046L21
	TaaCsp1AL083L06
	TaaCsp1AL107A07
	TaaCsp1AL116L02
436	ctg2294	14	1	7.14286
	TaaCsp1AL123L01
437	ctg21	98	4	4.08163
	TaaCsp1AL128A10
	TaaCsp1AL185D19
	TaaCsp1AL238I14
	TaaCsp1AL239D16
438	ctg452	93	3	3.22581
	TaaCsp1AL047E19
	TaaCsp1AL072H14
	TaaCsp1AL231K14
439	ctg772	43	2	4.65116
	TaaCsp1AL158H11
	TaaCsp1AL188M10
440	ctg6181	62	1	1.6129
	TaaCsp1AL212H15
441	ctg63	23	2	8.69565
	TaaCsp1AL159L10
	TaaCsp1AL179D17
442	ctg825	31	1	3.22581
	TaaCsp1AL094M19
443	ctg1468	23	1	4.34783
	TaaCsp1AL161O14
444	ctg5960	33	1	3.0303
	TaaCsp1AL078G22
445	ctg307	36	2	5.55556
	TaaCsp1AL010D03
	TaaCsp1AL059F13
446	ctg1083	23	2	8.69565
	TaaCsp1AL167B14
	TaaCsp1AL203O17
447	ctg6127	27	1	3.7037
	TaaCsp1AL234N04
448	ctg1646	41	4	9.7561
	TaaCsp1AL067D19
	TaaCsp1AL084A22
	TaaCsp1AL124I20
	TaaCsp1AL130B06
449	ctg48	46	2	4.34783
	TaaCsp1AL153I04
	TaaCsp1AL207J02
450	ctg1351	23	1	4.34783
	TaaCsp1AL115L01
451	ctg1175	26	1	3.84615
	TaaCsp1AL064K15
452	ctg2152	18	1	5.55556
	TaaCsp1AL162J05
453	ctg1125	31	1	3.22581
	TaaCsp1AL229H04
454	ctg337	57	3	5.26316
	TaaCsp1AL087H21
	TaaCsp1AL093E15
	TaaCsp1AL141H11
455	ctg2483	9	1	11.1111
	TaaCsp1AL120F05
456	ctg497	30	1	3.33333
	TaaCsp1AL154H19
457	ctg139	26	1	3.84615
	TaaCsp1AL010K03
458	ctg1190	70	4	5.71429
	TaaCsp1AL078L20
	TaaCsp1AL090F10
	TaaCsp1AL127O02
	TaaCsp1AL134P24
459	ctg285	24	2	8.33333
	TaaCsp1AL057L01
	TaaCsp1AL224F04
460	ctg842	56	2	3.57143
	TaaCsp1AL074D05
	TaaCsp1AL111H17
461	ctg991	66	1	1.51515
	TaaCsp1AL094H13
462	ctg6353	15	1	6.66667
	TaaCsp1AL053M23
463	ctg484	39	1	2.5641
	TaaCsp1AL197E01
464	ctg1863	17	2	11.7647
	TaaCsp1AL139G03
	TaaCsp1AL197K23
465	ctg1122	32	2	6.25
	TaaCsp1AL019L18
	TaaCsp1AL140A17
466	ctg1674	16	1	6.25
	TaaCsp1AL239I03
467	ctg1661	18	1	5.55556
	TaaCsp1AL011L22
468	ctg1009	28	1	3.57143
	TaaCsp1AL139H06
469	ctg1907	29	1	3.44828
	TaaCsp1AL010A12
470	ctg2031	24	1	4.16667
	TaaCsp1AL010A14
471	ctg6170	21	1	4.7619
	TaaCsp1AL052I11
472	ctg257	27	1	3.7037
	TaaCsp1AL088D20
473	ctg788	54	1	1.85185
	TaaCsp1AL122B11
474	ctg4242	2	1	50
	TaaCsp1AL010D19
475	ctg6157	36	1	2.77778
	TaaCsp1AL077M21
476	ctg6413	6	1	16.6667
	TaaCsp1AL010D21
477	ctg914	75	3	4
	TaaCsp1AL018D23
	TaaCsp1AL018L04
	TaaCsp1AL234F24
478	ctg6241	26	1	3.84615
	TaaCsp1AL110O23
479	ctg1718	11	1	9.09091
	TaaCsp1AL099O15
480	ctg686	87	3	3.44828
	TaaCsp1AL028O17
	TaaCsp1AL035N18
	TaaCsp1AL155P16
481	ctg1292	32	1	3.125
	TaaCsp1AL120C20
482	ctg6430	8	1	12.5
	TaaCsp1AL119D13
483	ctg843	33	1	3.0303
	TaaCsp1AL177L08
484	ctg705	22	1	4.54545
	TaaCsp1AL023O13
485	ctg468	22	1	4.54545
	TaaCsp1AL105I15
486	ctg1291	15	1	6.66667
	TaaCsp1AL131A05
487	ctg110	17	1	5.88235
	TaaCsp1AL078P08
488	ctg1214	21	1	4.7619
	TaaCsp1AL128O06
489	ctg5994	18	3	16.6667
	TaaCsp1AL040C03
	TaaCsp1AL082C02
	TaaCsp1AL155H22
490	ctg556	14	1	7.14286
	TaaCsp1AL140E13
491	ctg549	65	3	4.61538
	TaaCsp1AL059P07
	TaaCsp1AL085N19
	TaaCsp1AL141P16
492	ctg1980	12	1	8.33333
	TaaCsp1AL011B12
493	ctg64	27	1	3.7037
	TaaCsp1AL160B16
494	ctg3340	5	1	20
	TaaCsp1AL011F19
495	ctg197	74	4	5.40541
	TaaCsp1AL049B10
	TaaCsp1AL053J06
	TaaCsp1AL127G01
	TaaCsp1AL199D23
496	ctg840	68	1	1.47059
	TaaCsp1AL098L11
497	ctg215	24	1	4.16667
	TaaCsp1AL193D24
498	ctg356	42	1	2.38095
	TaaCsp1AL119H16
499	ctg272	53	2	3.77358
	TaaCsp1AL065P13
	TaaCsp1AL223M08
500	ctg1205	38	1	2.63158
	TaaCsp1AL155I05
501	ctg6253	19	1	5.26316
	TaaCsp1AL075B03
502	ctg743	16	2	12.5
	TaaCsp1AL082O16
	TaaCsp1AL160F06
503	ctg67	48	3	6.25
	TaaCsp1AL012D08
	TaaCsp1AL124E20
	TaaCsp1AL161I22
504	ctg248	39	1	2.5641
	TaaCsp1AL205P24
505	ctg96	37	1	2.7027
	TaaCsp1AL115H11
506	ctg104	68	1	1.47059
	TaaCsp1AL057H14
507	ctg1931	30	1	3.33333
	TaaCsp1AL063B09
508	ctg1933	53	2	3.77358
	TaaCsp1AL054P09
	TaaCsp1AL119N10
509	ctg5	19	1	5.26316
	TaaCsp1AL089P15
510	ctg1182	73	2	2.73973
	TaaCsp1AL062H11
	TaaCsp1AL131J11
511	ctg1391	24	1	4.16667
	TaaCsp1AL149J14
512	ctg848	17	2	11.7647
	TaaCsp1AL013C04
	TaaCsp1AL137B03
513	ctg6364	37	2	5.40541
	TaaCsp1AL030E17
	TaaCsp1AL049P16
514	ctg151	38	2	5.26316
	TaaCsp1AL050N21
	TaaCsp1AL129M04
515	ctg6347	12	1	8.33333
	TaaCsp1AL090G21
516	ctg2348	25	2	8
	TaaCsp1AL114C09
	TaaCsp1AL120N19
517	ctg599	36	1	2.77778
	TaaCsp1AL114P19
518	ctg207	25	2	8
	TaaCsp1AL085P20
	TaaCsp1AL099H15
519	ctg2628	37	1	2.7027
	TaaCsp1AL081E03
520	ctg1010	21	1	4.7619
	TaaCsp1AL014A12
521	ctg983	54	1	1.85185
	TaaCsp1AL084O01
522	ctg6337	32	1	3.125
	TaaCsp1AL098K22
523	ctg5976	33	3	9.09091
	TaaCsp1AL067B17
	TaaCsp1AL098F16
	TaaCsp1AL147L10
524	ctg1756	16	1	6.25
	TaaCsp1AL126N14
525	ctg6106	33	2	6.06061
	TaaCsp1AL113E18
	TaaCsp1AL127P13
526	ctg2440	15	1	6.66667
	TaaCsp1AL208C18
527	ctg1185	3	1	33.3333
	TaaCsp1AL015C17
528	ctg6319	39	4	10.2564
	TaaCsp1AL062G04
	TaaCsp1AL080B11
	TaaCsp1AL191D02
	TaaCsp1AL195D03
529	ctg123	36	2	5.55556
	TaaCsp1AL015D07
	TaaCsp1AL017M20
530	ctg2275	46	2	4.34783
	TaaCsp1AL039I05
	TaaCsp1AL140J08
531	ctg985	103	2	1.94175
	TaaCsp1AL050H11
	TaaCsp1AL075N05
532	ctg6425	40	3	7.5
	TaaCsp1AL049N23
	TaaCsp1AL113K13
	TaaCsp1AL157H24
533	ctg6200	41	3	7.31707
	TaaCsp1AL122I13
	TaaCsp1AL175O10
	TaaCsp1AL237D21
534	ctg3021	9	1	11.1111
	TaaCsp1AL204D23
535	ctg2553	15	1	6.66667
	TaaCsp1AL221D04
536	ctg340	16	1	6.25
	TaaCsp1AL017F04
537	ctg130	35	1	2.85714
	TaaCsp1AL172G20
538	ctg5949	68	5	7.35294
	TaaCsp1AL017F12
	TaaCsp1AL023L22
	TaaCsp1AL143G08
	TaaCsp1AL171K16
	TaaCsp1AL190A12
539	ctg6388	46	1	2.17391
	TaaCsp1AL129L11
540	ctg1197	17	3	17.6471
	TaaCsp1AL018J05
	TaaCsp1AL087H10
	TaaCsp1AL237P16
541	ctg1721	27	2	7.40741
	TaaCsp1AL053J12
	TaaCsp1AL123F05
542	ctg60	26	4	15.3846
	TaaCsp1AL073O06
	TaaCsp1AL089H10
	TaaCsp1AL108N19
	TaaCsp1AL114L03
543	ctg1412	19	1	5.26316
	TaaCsp1AL124L19
544	ctg83	9	1	11.1111
	TaaCsp1AL053E14
545	ctg2887	6	1	16.6667
	TaaCsp1AL148H16
546	ctg448	48	1	2.08333
	TaaCsp1AL165I01
547	ctg6362	20	1	5
	TaaCsp1AL104B14
548	ctg1533	17	2	11.7647
	TaaCsp1AL050O03
	TaaCsp1AL097O13
549	ctg6420	14	2	14.2857
	TaaCsp1AL063G08
	TaaCsp1AL108O09
550	ctg3323	17	1	5.88235
	TaaCsp1AL103C02
551	ctg1504	42	3	7.14286
	TaaCsp1AL055A19
	TaaCsp1AL120D11
	TaaCsp1AL211N08
552	ctg2118	16	1	6.25
	TaaCsp1AL113P19
553	ctg649	50	1	2
	TaaCsp1AL113P03
554	ctg167	24	1	4.16667
	TaaCsp1AL117C03
555	ctg1859	26	1	3.84615
	TaaCsp1AL137L14
556	ctg6276	36	2	5.55556
	TaaCsp1AL106G19
	TaaCsp1AL129D21
557	ctg1480	18	2	11.1111
	TaaCsp1AL020N17
	TaaCsp1AL146D10
558	ctg563	39	2	5.12821
	TaaCsp1AL082F01
	TaaCsp1AL134B15
559	ctg754	12	2	16.6667
	TaaCsp1AL188G15
	TaaCsp1AL188O24
560	ctg2025	28	1	3.57143
	TaaCsp1AL091K08
561	ctg1700	25	1	4
	TaaCsp1AL047N14
562	ctg364	40	2	5
	TaaCsp1AL183D21
	TaaCsp1AL193C10
563	ctg1333	19	1	5.26316
	TaaCsp1AL175A18
564	ctg6377	12	1	8.33333
	TaaCsp1AL115G12
565	ctg403	17	1	5.88235
	TaaCsp1AL218B08
566	ctg1368	27	1	3.7037
	TaaCsp1AL066C01
567	ctg258	41	3	7.31707
	TaaCsp1AL046G07
	TaaCsp1AL182D13
	TaaCsp1AL206G02
568	ctg6195	14	1	7.14286
	TaaCsp1AL019P06
569	ctg160	33	2	6.06061
	TaaCsp1AL169E10
	TaaCsp1AL185F05
570	ctg2669	50	2	4
	TaaCsp1AL079L17
	TaaCsp1AL105G06
571	ctg2552	24	2	8.33333
	TaaCsp1AL176F16
	TaaCsp1AL188N03
572	ctg6360	27	2	7.40741
	TaaCsp1AL101B16
	TaaCsp1AL216G03
573	ctg2315	15	1	6.66667
	TaaCsp1AL026E19
574	ctg6414	5	1	20
	TaaCsp1AL236P15
575	ctg350	34	1	2.94118
	TaaCsp1AL129P08
576	ctg1106	12	1	8.33333
	TaaCsp1AL201I11
577	ctg951	24	1	4.16667
	TaaCsp1AL056L18
578	ctg2216	14	1	7.14286
	TaaCsp1AL228B16
579	ctg5491	5	1	20
	TaaCsp1AL185D04
580	ctg6095	11	1	9.09091
	TaaCsp1AL154F11
581	ctg62	28	2	7.14286
	TaaCsp1AL208D04
	TaaCsp1AL240I16
582	ctg6371	27	1	3.7037
	TaaCsp1AL123I22
583	ctg5688	3	1	33.3333
	TaaCsp1AL192P19
584	ctg1658	16	1	6.25
	TaaCsp1AL064N15
585	ctg6219	62	3	4.83871
	TaaCsp1AL045O04
	TaaCsp1AL126J02
	TaaCsp1AL184F09
586	ctg1833	12	1	8.33333
	TaaCsp1AL206G13
587	ctg1299	28	2	7.14286
	TaaCsp1AL073G19
	TaaCsp1AL205N12
588	ctg1409	24	1	4.16667
	TaaCsp1AL092N10
589	ctg1347	16	1	6.25
	TaaCsp1AL167M04
590	ctg3359	21	1	4.7619
	TaaCsp1AL197D10
591	ctg1266	21	1	4.7619
	TaaCsp1AL123D21
592	ctg751	21	1	4.7619
	TaaCsp1AL141K01
593	ctg2438	11	1	9.09091
	TaaCsp1AL041F01
594	ctg973	20	1	5
	TaaCsp1AL156I09
595	ctg6160	31	2	6.45161
	TaaCsp1AL049N14
	TaaCsp1AL064F01
596	ctg6344	19	1	5.26316
	TaaCsp1AL114D06
597	ctg798	16	1	6.25
	TaaCsp1AL123J21
598	ctg6287	29	2	6.89655
	TaaCsp1AL161I15
	TaaCsp1AL224M18
599	ctg6408	28	2	7.14286
	TaaCsp1AL067N24
	TaaCsp1AL175K09
600	ctg2492	13	1	7.69231
	TaaCsp1AL222G23
601	ctg2459	6	1	16.6667
	TaaCsp1AL063B08
602	ctg6435	26	1	3.84615
	TaaCsp1AL127H10
603	ctg3853	9	1	11.1111
	TaaCsp1AL129K18
604	ctg6225	9	1	11.1111
	TaaCsp1AL071P07
605	ctg715	22	2	9.09091
	TaaCsp1AL162N05
	TaaCsp1AL235I01
606	ctg230	30	1	3.33333
	TaaCsp1AL073H21
607	ctg512	22	1	4.54545
	TaaCsp1AL194G24
608	ctg6342	25	1	4
	TaaCsp1AL199N12
609	ctg59	20	1	5
	TaaCsp1AL034M09
610	ctg1477	34	1	2.94118
	TaaCsp1AL202M06
611	ctg4203	16	1	6.25
	TaaCsp1AL127D06
612	ctg6191	18	1	5.55556
	TaaCsp1AL074F10
613	ctg1230	46	2	4.34783
	TaaCsp1AL079I03
	TaaCsp1AL089H22
614	ctg6313	41	2	4.87805
	TaaCsp1AL064F04
	TaaCsp1AL180A10
615	ctg853	11	1	9.09091
	TaaCsp1AL177F16
616	ctg1495	35	1	2.85714
	TaaCsp1AL115A21
617	ctg19	7	1	14.2857
	TaaCsp1AL153A10
618	ctg4299	9	1	11.1111
	TaaCsp1AL190C18
619	ctg2893	22	1	4.54545
	TaaCsp1AL236K19
620	ctg6208	13	1	7.69231
	TaaCsp1AL203N13
621	ctg126	34	1	2.94118
	TaaCsp1AL061M06
622	ctg1799	14	1	7.14286
	TaaCsp1AL061J12
623	ctg6389	13	1	7.69231
	TaaCsp1AL076J15
624	ctg1881	18	1	5.55556
	TaaCsp1AL107D18
625	ctg2199	11	1	9.09091
	TaaCsp1AL075H23
626	ctg402	21	1	4.7619
	TaaCsp1AL042J13
627	ctg1200	31	2	6.45161
	TaaCsp1AL096I01
	TaaCsp1AL175J14
628	ctg1207	26	2	7.69231
	TaaCsp1AL053L08
	TaaCsp1AL076H19
629	ctg6217	22	1	4.54545
	TaaCsp1AL045G17
630	ctg528	33	1	3.0303
	TaaCsp1AL066K01
631	ctg6179	19	3	15.7895
	TaaCsp1AL105B12
	TaaCsp1AL110A11
	TaaCsp1AL200H05
632	ctg6248	6	1	16.6667
	TaaCsp1AL208M16
633	ctg4842	3	1	33.3333
	TaaCsp1AL108B21
634	ctg1427	23	1	4.34783
	TaaCsp1AL093F09
635	ctg6268	14	1	7.14286
	TaaCsp1AL120J15
636	ctg2158	8	2	25
	TaaCsp1AL076M10
	TaaCsp1AL169N06
637	ctg3785	5	1	20
	TaaCsp1AL110N09
638	ctg2032	11	1	9.09091
	TaaCsp1AL058B21
639	ctg6456	6	1	16.6667
	TaaCsp1AL075L03
640	ctg6236	16	1	6.25
	TaaCsp1AL114P01
641	ctg2824	9	1	11.1111
	TaaCsp1AL172G24
642	ctg1795	11	1	9.09091
	TaaCsp1AL196I18
643	ctg4125	8	1	12.5
	TaaCsp1AL235N13
644	ctg2965	8	1	12.5
	TaaCsp1AL223D20
645	ctg208	13	1	7.69231
	TaaCsp1AL234H23
646	ctg6193	12	1	8.33333
	TaaCsp1AL130M12
647	ctg1476	8	1	12.5
	TaaCsp1AL075D07
648	ctg6467	7	1	14.2857
	TaaCsp1AL110D21
649	ctg1685	6	1	16.6667
	TaaCsp1AL205K12
650	ctg3401	4	1	25
	TaaCsp1AL127O23
651	ctg6196	8	1	12.5
	TaaCsp1AL065K14
652	ctg3313	9	1	11.1111
	TaaCsp1AL148N10
653	ctg4001	2	1	50
	TaaCsp1AL074A22
654	ctg3107	8	1	12.5
	TaaCsp1AL223O14
655	ctg6349	7	1	14.2857
	TaaCsp1AL223D10
656	ctg2164	9	1	11.1111
	TaaCsp1AL085B12
657	ctg3350	7	1	14.2857
	TaaCsp1AL093M05
658	ctg5432	5	3	60
	TaaCsp1AL091M14
	TaaCsp1AL102L14
	TaaCsp1AL213I04
659	ctg218	13	2	15.3846
	TaaCsp1AL164C21
	TaaCsp1AL210F03
660	ctg6421	14	1	7.14286
	TaaCsp1AL207E03
661	ctg3338	3	1	33.3333
	TaaCsp1AL100M03
662	ctg5277	5	1	20
	TaaCsp1AL194M04
663	ctg142	22	1	4.54545
	TaaCsp1AL117O16
664	ctg4844	2	1	50
	TaaCsp1AL108P11
665	ctg3581	3	1	33.3333
	TaaCsp1AL230L20
